# Supplementary material for: Comparative genomic analysis of two Arctic Pseudomonas strains reveals insights into the aerobic denitrification in cold environments
Source: BMC Genomics. 2023 Sep 11;24:534. doi: 10.1186/s12864-023-09638-1 (PMC10494350; doi:10.1186/s12864-023-09638-1)
Supplement: Supplementary file 1 — Additional file 1: Supplementary Table S1. General features of Pseudomonas sp. PMCC200344 and PMCC200367 and MIGS mandatory information. Supplementary Table S2. ANI similarity between Pseudomonas strains PMCC200344 and PMCC200367 and the reference type strains of related species of the genus Pseudomonas. Supplementary Table S3. dDDH value between Pseudomonas strains PMCC200344 and PMCC200367 and the reference type strains of related species of the genus Pseudomonas. Supplementary Table S4. Genome properties and statistics of Pseudomonas strains PMCC200344 and PMCC200367. Supplementary Table S5. Basic information of genes involved in nitrate reduction pathways in bacteria using BLASTP analysis in multiple databases. Supplementary Table S6. Genes on the genomic islands of Pseudomonas strain PMCC200344. Supplementary Table S7. Genes on the genomic islands of Pseudomonas strain PMCC200367. Supplementary Table S8. Basic information on the Pseudomonas species used for pan genome analysis. Supplementary Table S9. COG annotation of core and pan genes across all 30 Pseudomonas species studied. Supplementary Table S10. Classification of the denitrification, cold adaptation and heavy metal resistance genes in the gene category. Supplementary Table S11. Genes in the noncollinearity region of Pseudomonas strains PMCC200344 and PMCC200367. Supplementary Figure S1. Related denitrification genes in PMCC200344 (a) and PMCC200367 (b). Supplementary Figure S2. Heatmaps comparing the presence or absence of nitrate reduction (a), cold adaptation (b) and heavy metal resistance (c) genes across all 31 Pseudomonas species studied. Supplementary Figure S3. Phylogenetic trees of deduced nitrite reductase NirS (a), DEAD-box RNA helicase DeaD (b) and arsenate reductase ArsC (c) sequences from Arctic strains PMCC200344 and PMCC200367 and the reference type strains of related species of the genus Pseudomonas. The scale bar indicates evolutionary distance. [file 12864_2023_9638_MOESM1_ESM.zip › Table S1..xls]

## Sheet: Sheet1
Item	Description
	PMCC200344	PMCC200367
General feature
Classification	Domain Bacteria Phylum Proteobacteria Class Gammaproteobacteria Order Pseudomonadales Family Pseudomonadaceae Genus Pseudomonas	Domain Bacteria Phylum Proteobacteria Class Gammaproteobacteria Order Pseudomonadales Family Pseudomonadaceae Genus Pseudomonas
Gram-staining	Negative	Negative
Cell shape	Rod-shaped	Rod-shaped
Temperature range	1-34℃	1-34℃
Salinity range	0-6% NaCl	0-6% NaCl
pH range	5.5-9.0	5.5-9.0
Nitrate reduction	Positive	Positive
MIGS data
Submitted to INSDC	CP125618	CP125619
Investigation type	Bacteria	Bacteria
Project name	Complete genome sequence of Pseudomonas sp.PMCC200344	Complete genome sequence of Pseudomonas sp.PMCC200367
Collection date	2019-07-07	2019-07-07
Geographic location	Ny-Alesund, Svalbard (78.912078°N, 11.844764°E)	Ny-Alesund, Svalbard (78.911549°N, 11.847443°E)
Environment (biome)	Polar biome (ENVO:01000339)	Polar biome (ENVO:01000339)
Environment (material)	Soil (ENVO:00001998)	Soil (ENVO:00001998)
Environment (feature)	Cold environment (ENVO:01000309)	Cold environment (ENVO:01000309)
Isolation source	Soil under orange snow	Soil under red snow
Relationship to oxygen	Aerobic	Aerobic
Trophic level	Heterotrophic	Heterotrophic
Genome attributes
Sequencing platform	Illumina Hiseq×10 and PacBio RS II	Illumina Hiseq×10 and PacBio RS II
Assembly	Flye (version 2.5) and Pilon (version 1.22)	Flye (version 2.5) and Pilon (version 1.22)
Finishing strategy	Complete; 353´ coverage	Complete; 580´ coverage
