# Supplementary material for: Comparative genomic analysis of two Arctic Pseudomonas strains reveals insights into the aerobic denitrification in cold environments
Source: BMC Genomics. 2023 Sep 11;24:534. doi: 10.1186/s12864-023-09638-1 (PMC10494350; doi:10.1186/s12864-023-09638-1)
Supplement: Supplementary file 1 — Additional file 1: Supplementary Table S1. General features of Pseudomonas sp. PMCC200344 and PMCC200367 and MIGS mandatory information. Supplementary Table S2. ANI similarity between Pseudomonas strains PMCC200344 and PMCC200367 and the reference type strains of related species of the genus Pseudomonas. Supplementary Table S3. dDDH value between Pseudomonas strains PMCC200344 and PMCC200367 and the reference type strains of related species of the genus Pseudomonas. Supplementary Table S4. Genome properties and statistics of Pseudomonas strains PMCC200344 and PMCC200367. Supplementary Table S5. Basic information of genes involved in nitrate reduction pathways in bacteria using BLASTP analysis in multiple databases. Supplementary Table S6. Genes on the genomic islands of Pseudomonas strain PMCC200344. Supplementary Table S7. Genes on the genomic islands of Pseudomonas strain PMCC200367. Supplementary Table S8. Basic information on the Pseudomonas species used for pan genome analysis. Supplementary Table S9. COG annotation of core and pan genes across all 30 Pseudomonas species studied. Supplementary Table S10. Classification of the denitrification, cold adaptation and heavy metal resistance genes in the gene category. Supplementary Table S11. Genes in the noncollinearity region of Pseudomonas strains PMCC200344 and PMCC200367. Supplementary Figure S1. Related denitrification genes in PMCC200344 (a) and PMCC200367 (b). Supplementary Figure S2. Heatmaps comparing the presence or absence of nitrate reduction (a), cold adaptation (b) and heavy metal resistance (c) genes across all 31 Pseudomonas species studied. Supplementary Figure S3. Phylogenetic trees of deduced nitrite reductase NirS (a), DEAD-box RNA helicase DeaD (b) and arsenate reductase ArsC (c) sequences from Arctic strains PMCC200344 and PMCC200367 and the reference type strains of related species of the genus Pseudomonas. The scale bar indicates evolutionary distance. [file 12864_2023_9638_MOESM1_ESM.zip › Table S11..xlsx]

## Sheet: PMCC200344
PMCC200344_leftend	PMCC200344_rightend	Length	Genes in this region	Discription
33376	33411	35
35571	36301	730
40222	41663	1441	gene0039	IS110 family transposase
47917	47979	62
149575	163257	13682
182863	182885	22
185438	188916	3478	gene0166; gene0167; gene0168	hypothetical protein; hypothetical protein; DUF2326 domain-containing protein
202610	204428	1818	gene0183; gene0184; gene0185 ; gene0186	DUF2326 domain-containing protein; -; type II toxin-antitoxin system HicA family toxin; type II toxin-antitoxin system HicB family antoxin
204482	208388	3906	gene0187; gene0188; gene0189	group II intron reverse transcriptase/maturase; hypothetical protein; hypothetical protein
223179	223214	35
240746	240876	130
254445	255699	1254	gene0234; gene0235	integrase; IS3 family transposase
277554	279792	2238	gene0257; gene0258	HipA; helix-turn-helix transcriptional regulator
356408	357661	1253	gene0340; gene0341	integrase; IS3 family transposase
361707	361865	158
380477	380561	84
428704	429949	1245	gene0404	transposase
503448	503478	30
503514	503612	98
504450	504839	389
506172	506213	41
547007	547045	38
578954	580394	1440	gene0522	IS110 family transposase
603460	603530	70
607303	608550	1247	gene0547	transposase
622144	622253	109
638228	638356	128
650037	650198	161
666414	667706	1292	gene0599	IS481 family transposase
667889	669146	1257	gene0600; gene0601	IS3 family transposase; integrase
673493	675873	2380	gene0606; gene0607; gene0608	IS66 family insertion sequence hypothetical protein; IS66 family insertion sequence element accessory protein TnpB; IS66 family transposase
714779	715736	957	gene0632; gene0633	recG;recG
736013	736045	32
756988	758470	1482	gene0674	IS481 family transposase
761814	761905	91
781378	781434	56
791115	796819	5704	gene0705; gene0706; gene0707; gene0708
831567	832737	1170	gene0736	transposase
864129	873923	9794	gene0756; gene0757;gene0758 ;gene0759; gene0760; gene0761; gene0762; gene0763; gene0764	hypothetical protein; AlpA family phage regulatory protein; recombinase family protein; recombinase family protein; helix-turn-helix domain-containing protein; hypothetical protein; hypothetical protein; hypothetical protein; DNA-(cytosine-5-)-methyltransferase; tyrosine-type recombinase/integrase
932753	934137	1384	gene0817	IS481 family transposase
940774	944321	3547	gene0822; gene0823	alpha-xenorhabdolysin family binary toxin subunit A; hypothetical protein
961799	961838	39
962758	962797	39
1023133	1023205	72
1028226	1029119	893	gene0905	hypothetical protein
1036940	1038379	1439	gene0912	IS4 family transposase
1055277	1056361	1084	gene0934	N-acetylmuramoyl-L-alanine amidase;
1057054	1057102	48
1057698	1057925	227
1058035	1058124	89
1058544	1058576	32
1058691	1058787	96
1065629	1068319	2690	gene0940	hypothetical protein
1079561	1079691	130
1106293	1106451	158
1146783	1147199	416	gene1018	GNAT family N-acetyltransferse
1162636	1162709	73
1163923	1169189	5266	gene1038; gene1039; gene1040	DUF1837 domain-containing protein; DEAD/DEAH box helicase; DCL family protein
1175979	1177365	1386	gene1049	IS4 family transposase
1195088	1195296	208
1202433	1203680	1247	gene1077	transposase
1205097	1205116	19
1259990	1260120	130
1261984	1262024	40
1290703	1290734	31
1315605	1315628	23
1335798	1336968	1170	gene1192	transposase
1379364	1379513	149
1392561	1393276	715	gene1241	DUF642 domain-containing protein
1393632	1405124	11492	gene1243; gene1244; gene1245; gene1246; gene1247; gene1248; gene1249; gene1250; gene1251; gene1252; gene1253; gene1254; gene1255; gene1256; gene1257; gene1258	hypothetical protein; phage baseplate assembly protein V; hypothetical protein;baseplate J/gp47 family protein; phage tail protein I; hypothetical protein; hypothetical protein; hypothetical protein; hypothetical protein; hypothetical protein; phage major tail tube protein; phage assemly protein; phage tail tape measure protein; phage tail protein; tail protein X; hypothetical protein;
1418009	1419256	1247	gene1276	transposase
1424337	1425062	725	gene1281; gene1282	stbD:Phd-YefM; relE:type II toxin-antoxin system RelE/ParE family toxin
1446201	1446274	73
1450226	1450310	84
1464513	1464559	46
1495538	1495642	104
1530644	1531814	1170	gene1386	transposase
1547266	1548458	1192	gene1407	type I restriction enzyme HsdR N-terminal domain-containing protein
1549932	1550042	110
1550880	1551169	289
1557700	1557862	162
1588170	1589207	1037	gene1451	IS481 family transposase
1652508	1652584	76
1655316	1655505	189
1673859	1673936	77
1674283	1723453	49170	gene1533; gene1534; gene1535; gene1536; gene1537; gene1538; gene1539; gene1540; gene1541; gene1542; gene1543; gene1544; gene1545; gene1546	fhaB:filamentous hemagglutinin N-terminal domain-containing protein; hypothetical protein; IS4 family transposase; -; IS4 family transposase; IS110 family transposase; hypothetical protein; fhaC: ShlB/FhaC/HecB family hemolysin secretion /activation protein; hemagglutinin repeat-containing protein; IS4 family transposase; fhaC:ShlB/FhaC/HecB family hemolysin secretion /activation protein; fhaB:he…
1723542	1737402	13860	gene1547; gene1548; gene1549; gene1550; gene1551; gene1552; gene1553	fhaB:hemagglutinin repeat-containing protein; hypothetical protein; fhaB:hemagglutinin repeat-containing protein; hypothetical protein; hypothetical protein; hypothetical protein; hypothetical protein;
1743980	1745421	1441	gene1562	IS110 family transposase
1760449	1761916	1467
1765468	1775476	10008	gene1577; gene1578; gene1579	bapA:lg-like domain-containing protein; hypothetical protein; hypothetical protein
1776190	1780030	3840	gene15782	hypothetical protein
1804374	1804527	153
1876456	1876481	25
1922681	1922892	211
1983906	2004690	20784	gene1783; gene1784; gene1785; gene1786; gene1787; gene1788; gene1789; gene1790; gene1791;gene1792; gene1793; gene1794; gene1795; gene1796; gene1797; gene1798; gene1799	LapA family protein; rfbB:dTDP-glucose 4, 6-dehydratase; rfbD:dTDP-4-dehydrorhamnose reductase; rfbA:glucose-1-phosphate thymidylytransferase RfbA; wzzB:chain-length determining protein; wecB:UDP-N-acetylglucosamine 2-epimerase (non-hydrolyzing); wecC:UDP-N-acetyl-D-mannosamine dehydrogenase; oligosaccharide flippase family protein; N-acetyl sugar amidotransferase; hisH:imidazole glycerol phospha…
2004855	2020776	15921	gene1801; gene1802; gene1803; gene1804; gene1805; gene1806; gene1807; gene1808; gene1809; gene1810	family 78 glycoside hydrolase catalytic domian; oligosaccharide repeat unit polymerse; acyltransferase; acyltransferase; aspartyl/asparginyl beta-hydroxylase domain-containing protein; paaH:3-hydroxybutyryl-CoA dehydrogenase; NeuD/PglB/VioB family sugar acetyltranferase; Mobile element protein; IS110 family transposase; group II intron reverse transcriptase/maturase
2021260	2021299	39
2042963	2043034	71
2057890	2059329	1439	gene1848	IS4 family transposase
2090779	2091967	1188	gene1882	transposase
2111984	2113521	1537	gene1899	IS110 family transposase
2142033	2142117	84
2158351	2158399	48
2175643	2175682	39
2176482	2176617	135
2226423	2275434	49011	gene1989; gene1990; gene1991; gene1992; gene1993; gene1994; gene1995; gene1996; gene1997; gene1998; gene1999; gene2000; gene2001; gene2002; gene2003; gene2004; gene2005; gene2006; gene2007; gene2008; gene2009; gene2010; gene2011; gene2012; gene2013; gene2014; gene2015; gene2016; gene2017; gene2018; gene2019; gene2020; gene2021; gene2022; gene2023; gene2024; gene2025; gene2026; gene2027; gene2028;…	MFS transporter; TetR/AcrR family transcriptional regulator; hypothetical protein; hypothetical protein; -; IS66 family transposase; IS66 family transposase; IS66 family insertion sequence element accessory protein TnpB; transposase; hisJ:transporter substrate-binding domain-containing protein; hisQ:ABC transporter permease subunit; hisM:histidine ABC transporter permease HisM; hisP:ATP-binding c…
2293686	2293898	212
2307702	2309142	1440	gene2071	IS110 family transposase
2312022	2312115	93
2415814	2416829	1015
2443331	2444247	916	gene2211	hypothetical protein
2467967	2468119	152
2470157	2477189	7032	gene2235; gene2236; gene2237;gene2238; gene2239; gene2240; gene2241; gene2242; gene2243	IS4 family transposase; suppressor of fused domain protein; hypothetical protein; hypothetical protein; hypothetical protein; -; hypothetical protein; cytosine permease; hypothetical protein
2479237	2479444	207
2492630	2492699	69
2530460	2530617	157
2544354	2544468	114
2580495	2581802	1307	gene2347	transposase
2649174	2657137	7963	gene2400; gene2401; gene2402; gene2403	hypothetical protein; hypothetical protein; hypothetical protein; hypothetical protein
2712481	2717531	5050	gene2465; gene2466;gene2467;gene2468	lipase; hypothetical protein; hypothetical protein; DUF4123 domian-containing protein
2724967	2724994	27
2768186	2768823	637	gene2507	transposase
2785960	2785984	24
2796609	2797790	1181	gene2527	transposase
2812245	2812425	180
2812697	2812874	177
2831408	2891022	59614	gene2562; gene2563; gene2564; gene2565; gene2566; gene2567; gene2568; gene2569; gene2570; gene2571; gene2572; gene2573; gene2574; gene2575; gene2576; gene2577; gene2578; gene2579; gene2580; gene2581; gene2582; gene2583; gene2584; gene2585; gene2586; gene2587; gene2588; gene2589; gene2590; gene2591; gene2592; gene2593; gene2594; gene2595; gene2596; gene2597; gene2598; gene2599; gene2600; gene2601;…	IS4 family transposase; LysR family transcriptional regulator; aspB:pyridoxal phosphate-dependent aminotransferase; VOC family protein; cation:dicarboxylase symporter family transporter; ggt:gamma-glutamyltransferase; nemR:TetR family transcriptional regulator; nemA:N-ethylmaleimide reductase; SDR family NAD(P)-dependent oxidoreductase; nuclear transport factor 2 family protein; nuclear transport…
2891592	2893973	2381	gene2617; gene2618	IS66 family transposase; IS66 family insertion sequence element accessory protein TnpB; IS66 family insertion sequence hypothetical protein;
2929046	2932097	3051	gene2649	Virginiamycin B lyase
2939089	2944705	5616	gene2656; gene2657; gene2658; gene2659	hscC:molecular chaperone HscC; hypothetical protein; DUF3829 domain-containing protein; -; hypothetical protein
2948554	2948715	161
2997121	2998366	1245	gene2712	transposase
3037274	3037307	33
3041653	3042945	1292	gene2744	IS481 family transposase
3078885	3080055	1170	gene2772	transposase
3099884	3100776	892	gene2788	helix-turn-helix domain-containing protein
3158998	3160439	1441	gene2840	IS110 family transposase
3168780	3168946	166
3192760	3192809	49
3199239	3199474	235
3200195	3200864	669	gene2882	hypothetical protein
3223125	3223250	125
3242104	3242242	138
3249501	3249715	214
3266389	3266659	270
3273053	3274304	1251	gene2953	transposase
3278269	3279561	1292	gene2958	IS481 family transposase
3279604	3280862	1258	gene2959; gene2960	integrase; IS3 family transposase
3300716	3300970	254		integrase; IS3 family transposase; integrase; IS3 family transposase
3340021	3342516	2495	gene3017; gene3018
3350053	3356301	6248	gene3025; gene3026	autotransporter outer membrane beta-barrel domain-containing protein; hypothetical protein;
3373657	3373757	100
3396867	3396974	107
3413071	3414330	1259	gene3089; gene3090	IS3 family transposase; integrase
3523958	3524068	110
3540361	3541790	1429	gene3187	IS4 family transposase
3559993	3560689	696	gene3210	hypothetical protein
3609652	3609695	43
3609886	3609993	107
3610652	3610759	107
3610922	3611030	108
3611140	3611626	486
3614529	3614569	40
3628602	3629773	1171	gene3282	IS481 family transposase
3635162	3636600	1438	gene3287	IS110 family transposase
3648875	3650386	1511	gene3296	IS4 family transposase
3650461	3651505	1044	gene3297	hypothetical protein
3651648	3651755	107
3662604	3662746	142
3689429	3689636	207
3719245	3719482	237
3834861	3835020	159
3870335	3870419	84
3908045	3908283	238
3923912	3923949	37
3929392	3929472	80
3934176	3934521	345
3934969	3943166	8197	gene3578; gene3579; gene3580; gene3581; gene3582; gene3583; gene3584; gene3684; gene3586; gene3587; gene3588	aminotransferase class V-fold PLP-dependent enzyme; ATPase; hypothetical protein; IS66 family insertion sequence hypothetical protein; IS66 family insertion sequence element accessory protein TnpB; IS66 family transposase; hypothetical protein; hypothetical protein; hypothetical protein; hypothetical protein; hypothetical protein;
3962932	3962953	21
3963607	3963737	130
4000593	4001961	1368	gene3641	transposase
4032198	4032302	104
4057067	4058336	1269	gene3694; gene3695	integrase; IS3 family transposase
4064563	4064737	174
4069745	4069804	59
4096421	4097653	1232	gene3720	transposase
4111867	4112895	1028	gene3746	hypothetical protein
4144366	4168102	23736	gene3781; gene3782; gene3783; gene3784; gene3785; gene3786; gene3787; gene3788; gene3789; gene3790; gene3791; gene3792; gene3793; gene3794; gene3795; gene3796; gene3797; gene3798; gene3799; gene3800; gene3801; gene3802	greB:transcription elongation factor GreB; DUF262 domain-containing protein; hypothetical protein; hypothetical protein; hypothetical protein; hypothetical protein; hypothetical protein; hypothetical protein; -; hypothetical protein; pyrophosphatase; hypothetical protein; hypothetical protein; DEAD/DEAH box helicase; IS481 family transposase; DEAD/DEAH box helicase; DUF4297 domain-containing prot…
4168599	4171060	2461	gene3804	LysR family transcriptional regulator
4173391	4204198	30807	gene3807; gene3808; gene3809; gene3810; gene3811; gene3812; gene3813; gene3814; gene3815; gene3816; gene3817; gene3818; gene3819; gene3820; gene3821; gene3822; gene3823; gene3824; gene3825; gene3826; gene3827; gene3828; gene3829; gene3830; gene3831; gene3832; gene3833; gene3834; gene3835; gene3836	hypothetical protein; hypothetical protein; hicB:type II toxin-antitoxin system HicB family antitoxin; sensor histidine kinase; transposase; IS3 family transposase;cusF:copper-binding protein; cusA:efflux RND transporter permease subunit; cusB:efflux RND transporter periplasmic adaptor subunit; TolC family protein; hypothetical protein; GHKL domain-containing protein; DUF3703 domain-containing pr…
4210086	4210231	145
4211424	4211946	522
4213681	4228192	14511	gene3848; gene3849; gene3850; gene3851; gene3852; gene3853; gene3854; gene3855; gene3856; gene3857; gene3858; gene3859; gene3860	lactoylglutathione lyase family protein; terC:TerC family protein; PAS domain-containing protein; fabG:SDR family oxidoreductase; two-component sensor histidine kinase; response regulator; hypothetical protein; hypothetical protein; bcrC:VTT domain-containing protein; MFS transporter; parA:ParA family protein; hypothetical protein; hypothetical protein;
4229065	4229128	63
4230118	4238216	8098	gene3864; gene3865; gene3866; gene3867; gene3868; gene3869; gene3870; gene3871; gene3872; gene3873	DUF1109 domain-containing protein; rpoE: sigma-70 family RNA polymerase sigma factor; hypothetical protein; DUF692 family protein; putative DNA-binding domain-containing protein; DoxX family protein; YkgJ family cysteine cluster protein; yghU:glutathione S-transferase N-terminal domain-containing protein; yghU:glutathione S-transferase N-terminal domain-containing protein; nemR:TetR family transc…
4238424	4243083	4659	gene3875; gene3876;gene3877	EAL domain-containing protein; phosphonate transporter; diguanylate cyclase
4244940	4257714	12774	gene3881; gene3882; gene3883; gene3884; gene3885; gene3886; gene3887; gene3888; gene3889; gene3890; gene3891; gene3892; gene3893	GNAT family N-acetyltransferase; hypothetical protein; hypothetical protein; hypothetical protein; hypothetical protein; hypothetical protein; hypothetical protein; hypothetical protein; XRE family transcriptional regulator; hypothetical protein; hypothetical protein; hypothetical protein; site-specific integrase
4261614	4261635	21
4276331	4276431	100
4279638	4279678	40
4358282	4359527	1245	gene3997	transposase
4360623	4360829	206
4376138	4377434	1296	gene4015	IS481 family transposase
4386509	4393903	7394	gene4026; gene4027; gene4028; gene4029; gene4030; gene4031	vgrG:type VI secretion system tip protein VgrG; vgrG:type VI secretion system tip protein VgrG; hypothetical protein; sel1 repeat family protein; sel1 repeat family protein; hypothetical protein
4399379	4415526	16147	gene4036; gene4037; gene4038; gene4039; gene4040; gene4041; gene4042; gene4043	proprotein convertase P-domain-containing protein; hypothetical protein; IS4 family transposase; hypothetical protein; hypothetical protein;hlyD:HlyD family type I secretion periplasmic adaptor subunit; hlyB:type I secretion system permease/ATPase; tolC:TolC family outer membrane protein
4415839	4418314	2475	gene4045; gene4046;gene4047	hypothetical protein; helix-turn-helix transcriptional regulator; queuosine precursor transporter
4419143	4432959	13816	gene4049; gene4050; gene4051; gene4052; gene4053; gene4054; gene4055; gene4056; gene4057; gene4058; gene4059	GntR family transcriptional regulator; hemL:aminotransferase class III-fold pyridoxal phosphate-dependent enzyme; tktA:transketolase; tktA:transketolase; aminotransferase class III-fold pyridoxal phosphate-dependent enzyme; ABC transporter ATP-binding protein; ABC transporter substrate-binding protein; hypothetical protein; ABC transporter permease; hypothetical protein; emrA:HlyD family secretio…
4493480	4494650	1170	gene4093	transposase
4495549	4495572	23
4541785	4543096	1311	gene4137	transposase
4636755	4637070	315
4637877	4638469	592		IS4 family transposase
4676301	4677742	1441	gene4260
4721311	4721361	50
4721567	4721593	26
4721811	4722179	368
4722561	4722825	264
4723169	4727640	4471	gene4309; gene4310	tyrosine-type recombinase/integrase; hypothetical protein
4727801	4767766	39965	gene4312; gene4313; gene4314; gene4315; gene4316; gene4317; gene4318; gene4319; gene4320; gene4321; gene4322; gene4323; gene4324; gene4325; gene4326; gene4327; gene4328; gene4329; gene4330; gene4331; gene4332; gene4333; gene4334; gene4335; gene4336; gene4337; gene4338; gene4339; gene4340; gene4341; gene4342; gene4343; gene4344; gene4345; gene4346; gene4347; gene4348; gene4349	hypothetical protein; hypothetical protein; helix-turn-helix transcriptional regulator; HNH endonuclease; -; hypothetical protein; DUF2384 domain-containing protein; helix-turn-helix transcriptional regulator; hypothetical protein; hypothetical protein; hypothetical protein; DNA binding protein; wspR:diguanylate cyclase; hypothetical protein; DUF4352 domain-containing protein; hypothetical protei…
4873911	4874004	93
4905732	4905854	122
4926973	4938571	11598	gene4504:gene4505; gene4506; gene4507; gene4508	dcm:DNA cytosine methyltransferase; vsr:DNA mismatch endonuclease Vsr; hypothetical protein; hypothetical protein; ftsK:DNA translocase FtsK
4938625	4938764	139
4961920	4961964	44
4965300	4965436	136
4983551	4984399	848	gene4557	NAD-dependent epimerase/dehydratase family protein
4985273	4985496	223
4985647	4986240	593
4986830	4986893	63
4991071	4991164	93
4992665	4992734	69
5014077	5014115	38
5027811	5027860	49
5115200	5116057	857
5116929	5117003	74
5130597	5133380	2783
5134017	5134265	248
5134635	5134857	222
5138204	5140798	2594	gene4684; gene4685; gene4686	integrase; IS3 family transposase; IS481 family transposase
5142323	5142507	184
5142650	5142734	84
5145379	5145544	165
5179033	5179180	147
5189757	5189815	58
5289557	5289703	146
5310856	5310999	143
5343719	5343874	155
5352576	5354413	1837	gene4877	reverse transcriptase, putative
5363818	5363902	84
5376444	5376519	75
5411952	5411998	46
5511305	5512691	1386	gene5034	IS4 family transposase
5516059	5517229	1170	gene5038	transposase
5525715	5525777	62
5532824	5534211	1387	gene5054	IS4 family transposase
5539302	5539343	41
5544478	5544523	45
5559220	5560660	1440	gene5077	IS4 family transposase
5597821	5598656	835	gene5118	Bro-N domain-containing protein
5598753	5598781	28
5601648	5601830	182
5614902	5614998	96
5638525	5638577	52
5674661	5678505	3844	gene5193; gene5194; gene5195; gene5196; gene5197; gene5198	-; mrr:restriction endonuclease; DUF4433 domain-containing protein; DUF4433 domain-containing protein; DUF4433 domain-containing protein; macro domain-containing protein
5738860	5738883	23
5892408	5892465	57
5899044	5899068	24
5901811	5901942	131
5904737	5905995	1258	gene5415; gene5416	IS4 family transposase; integrase
5917495	5917555	60
5940609	5940688	79
5945668	5945765	97
5968232	5968394	162
5968726	5971020	2294	gene5468; gene5469	AAA family ATPase; RloB domain-containing protein
5994960	5995080	120
5999942	5999981	39
6005044	6005108	64
6005241	6005674	433
6029768	6031142	1374	gene5526	IS481 family transposase
6052560	6053730	1170	gene5551	transposase
6068365	6068388	23
6085928	6087175	1247	gene5580	transposase
6103419	6104859	1440	gene5596	IS4 family transposase
6106041	6106196	155
6113854	6113901	47
6131897	6131955	58
6186081	6186150	69
6202160	6202211	51
6216736	6224412	7676	gene5704; gene5705; gene5706; gene5707; gene5708; gene5709; gene5710; gene5711	LysR family transcriptional regulator; DMT family transporter; cation:proton antiporter; ATP-grasp domain-containing protein; iron-containing redox enzyme family protein; DUF3291 domain-containing protein; VOC family protein; ArpA protein
6225907	6226016	109
6242259	6242304	45
6251953	6252142	189
6253318	6254488	1170	gene5735	transposase
6274633	6274704	71
6282698	6283050	352
6283134	6284227	1093
6284721	6285654	933	gene5769	DUF1311 domain-containing protein
6286007	6292343	6336	gene5771; gene5772; gene5773; gene5774	sel1 repeat family protein; alpha/beta hydrolase; TIGR01777 family protein; cell division protein
6295660	6297272	1612	gene5779	IS4 family transposase
6318596	6321453	2857	gene5796; gene5797; gene5798; gene5799	hypothetical protein; hypothetical protein; hypothetical protein; hypothetical protein
6347359	6347443	84
6357931	6357959	28
6443143	6445523	2380	gene5905; gene5906; gene5907	IS66 family transposase; IS66 family insertion sequence element accessory protein TnpB; IS66 family insertion sequence hypothetical protein

## Sheet: PMCC200367
PMCC200367_leftend	PMCC200367_rightend	Length	Genes in this region	Discription
35566	35662	96
36196	36216	20
45836	45863	27
147410	159586	12176
179205	179271	66
181828	181892	64
195586	196872	1286	gene0178	virulence RhuM family protein
222420	223678	1258	gene0207; gene0208	IS3 family transposase; integrase
230515	230725	210
244294	244322	28
266175	272911	6736	gene0247; gene0248; gene0249; gene0250; gene0251; gene0252; gene0253; gene0254	uracil-DNA glycosylase; hypothetical protein; hypothetical protein; TIR domain-containing protein; IS4 family transposase; DMT family transporter; DUF1493 family protein;helix-turn-helix domain-containing protein
273220	273249	29
279834	279886	52
301988	303431	1443	gene0281	IS4 family transposase
305750	307193	1443	gene0286	IS4 family transposase
352429	353688	1259	gene0337; gene0338	IS3 family transposase; integrase
357771	359943	2172	gene0343	hypothetical protein
378554	378667	113
494078	494221	143
500437	500468	31
500503	500602	99
501439	502297	858	gene0457	hypothetical protein
502793	505142	2349	gene0459; gene0460	IS4 family transposase; hypothetical protein
544078	544150	72
546827	548135	1308	gene0493	transposase
563846	563876	30
563953	565212	1259	gene0507; gene0508	IS3 family transposase; integrase
604399	604539	140
621909	622021	112
644726	645891	1165	gene0580	transposase
730772	730914	142
751856	751973	117
755315	756876	1561	gene0668	IS481 family transposase
776347	777565	1218	gene0689	transposase
858809	875603	16794	gene0746; gene0747; gene0748; gene0749; gene0750; gene0751; gene0752; gene0753; gene0754; gene0755; gene0756; gene0757; gene0758; gene0759; gene0760; gene0761	hypothetical protein; hypothetical protein; hypothetical protein; -; hypothetical protein; DNA binding protein; hypothetical protein; hypothetical protein; DUF927 domain-containing protein; DUF3077 domain-containing protein; hypothetical protein; hypothetical protein; hypothetical protein; hypothetical protein; hypothetical protein; tyrosine-type recombinase/integrase
922885	924327	1442	gene0806	IS110 family transposase
935888	937191	1303	gene0814; gene0815	IS3 family transposase; integrase
943826	944067	241
961529	961548	19
962328	962378	50
962506	962525	19
1027890	1027984	94
1052700	1052874	174
1053550	1053599	49
1054195	1054266	71
1054363	1054399	36
1054818	1054900	82
1055019	1055075	56
1061899	1065534	3635	gene0935	hypothetical protein
1076779	1076814	35		transposase
1089258	1090505	1247	gene0960
1101704	1101730	26
1104698	1104816	118
1126141	1126278	137
1140060	1140590	530
1145805	1145828	23
1153862	1154415	553
1156166	1156206	40
1156376	1156422	46
1161879	1161930	51
1163146	1168861	5715	gene1034; gene1035; gene1036	hypothetical protein; hypothetical protein; AAA family ATPase
1175521	1176961	1440	gene1045	IS4 family transposase
1177085	1178472	1387	gene1046	IS4 family transposase
1203252	1204695	1443	gene1074	IS4 family transposase
1206193	1206312	119
1290808	1292055	1247	gene1147	transposase
1318262	1318296	34
1338180	1340399	2219	gene1191	hypothetical protein
1395735	1395787	52
1396142	1410724	14582	gene1241; gene1242; gene1243; gene1244; gene1245; gene1246; gene1247; gene1248; gene1249; gene1250; gene1251; gene1252; gene1253; gene1254; gene1255; gene1256; gene1257; gene1258	hypothetical protein; DUF2635 domain-containing protein; phage tail sheath subtilisin-like domain-containing protein; phage tail tube protein; phage tail assembly protein; phage tail protein; DNA circularization N-terminal domain-containing protein; baseplate protein;phage baseplate assembly protein; phage GP46 family protein;baseplate J/gp47 family protein; DUF2313 domain-containing protein; pha…
1413986	1415832	1846	gene1264	reverse transcriptase, putative
1430524	1432915	2391	gene1281; gene1282; gene1283	MarR family transcriptional regulator; hypothetical protein; serine/threonine protein phosphatase
1437439	1437746	307
1454359	1454393	34
1458344	1459664	1320	gene1309	transposase
1529292	1529320	28
1555347	1555594	247
1562125	1562194	69
1563663	1563748	85
1564587	1568567	3980	gene1417; gene1418; gen1419; gene1420; gene1421; gene1422	class I SAM-dependent methyltransferase; IS66 family insertion sequence element accessory protein TnpB; hypothetical protein; hypothetical protein; PAAR domain-containing protein; PAAR domain-containing protein
1662178	1671451	9273	gene1519; gene1520; gene1521; gene1522; gene1523; gene1524	vgrG:type VI secretion system tip protein VgrG; DUF4123 domain-containing protein; hypothetical protein; hypothetical protein; hypothetical protein; hypothetical protein
1674183	1674318	135
1690358	1746786	56428	gene1540; gene1541; gene1542; gene1543; gene1544; gene1545; gene1546; gene1547; gene1548; gene1549; gene1550; gene1551; gene1552; gene1553; gene1554; gene1555; gene1556; gene1557; gene1558; gene1559; gene1560; gene1561; gene1562; gene1563; gene1564; gene1565; gene1566; gene1567; gene1568; gene1569; gene1570; gene1571; gene1572; gene1573; gene1574; gene1575; gene1576; gene1577; gene1578; gene1579;…	AAA family ATPase; transposase; IS66 family insertion sequence element accessory protein TnpB; IS66 family transposase; LysR family transcriptional regulator; MFS transporter; NERD domain-containing protein/DEAD/DEAH box helicase; hypothetical protein; hypothetical protein; Mov34/MPN/PAD-1 family protein; patatin-like phospholipase family protein; hypothetical protein; hypothetical protein; hypot…
1749534	1749736	202
1770043	1770098	55
1770605	1772070	1465
1776373	1780763	4390	gene1622; gene1623	-; bapA:Virginiamycin B lyase
1781476	1785541	4065	gene1626	bapA
1809884	1809942	58
1871631	1872879	1248	gene1715	transposase
1883646	1884894	1248	gene1730	transposase
1898507	1898565	58
1923544	1925465	1921	gene1766	ltrA:group II intron reverse transcriptase/maturase
1932533	1932589	56
1993602	2010520	16918	gene1831; gene1832; gene1833; gene1834; gene1835; gene1836; gene1837; gene1838; gene1839; gene1840; gene1841; gene1842; gene1843	wzzB:hypothetical protein; wbpO:Vi polysaccharide biosynthesis UDP-N-acetylglucosamine C-6 dehydrogenase TviB; wbpP:Vi polysaccharide biosynthesis UDP-N-acetylglucosaminuronic acid C-4 epimerase TviC; Polysaccharide biosynthesis protein; hypothetical protein; asnB:asparagine synthase (glutamine-hydrolyzing); glycosyltransferase family 4 protein; glycosyltransferase family 4 protein; rfbD:SDR fami…
2010684	2012006	1322
2012489	2014015	1526	gene1846	IS4 family transposase
2035692	2035763	71
2043790	2044955	1165	gene1877	transposase
2056642	2058085	1443	gene1893	IS4 family transposase
2084659	2084678	19
2121445	2122616	1171	gene1947	transposase
2134376	2134415	39
2167904	2185388	17484	gene1985; gene1986; gene1987; gene1988; gene1989; gene1990; gene1991; gene1992; gene1993; gene1994; gene1995; gene1996	glycosyltransferase family 2 protein; rfbB:dTDP-glucose 4,6-dehydratase; rfbD:dTDP-4-dehydrorhamnose reductase; rfbA:glucose-1-phosphate thymidylyltransferase RfbA; rfbC:dTDP-4-dehydrorhamnose 3,5-epimerase; ABC transporter permease; ABC transporter-related protein; lipopolysaccharide biosynthesis protein-like protein; hypothetical protein; cysNC:sulfate adenylyltransferase subunit CysN; cysD:sul…
2190317	2190417	100
2254350	2254940	590	gene2057	HIT family protein
2277031	2277194	163
2286713	2288634	1921	gene2087	ltrA:group II intron reverse transcriptase/maturase
2360621	2360772	151
2364371	2364390	19
2370680	2370710	30
2378941	2378980	39
2379143	2379173	30
2379245	2379264	19
2379323	2379342	19
2382285	2382318	33
2404037	2404130	93
2404250	2404639	389
2429356	2429528	172
2429691	2429723	32
2430606	2432088	1482	gene2235	IS4 family transposase
2433317	2434843	1526	gene2237	IS4 family transposase
2444090	2445532	1442	gene2244	IS110 family transposase
2447326	2447352	26
2452092	2453768	1676	gene2250; gene2251	Integrase core domain protein; transposase family protein
2454417	2455588	1171	gene2254	IS481 family transposase
2469643	2469785	142
2472690	2472951	261
2473063	2473140	77
2473292	2473416	124
2474267	2474351	84
2514928	2516174	1246	gene2316	transposase
2524552	2524691	139
2573415	2574849	1434	gene2383	IS4 family transposase
2679710	2704402	24692	gene2456; gene2457; gene2458; gene2459; gene2460; gene2461; gene2462; gene2463; gene2464; gene2465; gene2466; gene2467; gene2468; gene2469; gene2470; gene2471; gene2472; gene2473; gene2474; gene2475; gene2476; gene2477; gene2478; gene2479; gene2480; gene2481; gene2482; gene2483; gene2484; gene2485; gene2486; gene2487; gene2488; gene2489; gene2490	tyrosine-type recombinase/integrase; hypothetical protein; hypothetical protein; hypothetical protein; hypothetical protein; hypothetical protein; hypothetical protein; hypothetical protein; hypothetical protein; hypothetical protein; DUF2280 domain-containing protein; DUF4055 domain-containing protein; minor capsid protein; hypothetical protein; hypothetical protein; hypothetical protein; hypoth…
2705338	2706169	831
2727057	2728304	1247	gene2521	transposase
2736240	2736313	73
2745135	2746702	1567	gene2536	IS110 family transposase
2754119	2754221	102
2755317	2762309	6992	gene2544; gene2545; gene2546; gene2547; gene2548	hypothetical protein; hypothetical protein; autotransporter outer membrane beta-barrel domain-containing protein; hypothetical protein; LysE family transporter
2762396	2763077	681
2770523	2770542	19
2839823	2839951	128
2863886	2864006	120
2882885	2882976	91
2917510	2917715	205
2936430	2937901	1471	gene2716	IS4 family transposase
2998043	2998123	80
3004522	3007717	3195	gene2774; gene2775; gene2776	DUF2599 domain-containing protein; halovibrin HvnC; hypothetical protein
3042277	3042670	393
3061178	3104489	43311	gene2826; gene2827; gene2828; gene2829; gene2830; gene2831; gene2832; gene2833; gene2834; gene2835; gene2836; gene2837; gene2838; gene2839; gene2840; gene2841; gene2842; gene2843; gene2844; gene2845; gene2846; gene2847; gene2848; gene2849; gene2850; gene2851; gene2852; gene2853; gene2854; gene2855; gene2856; gene2857; gene2858; gene2859; gene2860; gene2861; gene2862; gene2863	IS4 family transposase; IS66 family insertion sequence hypothetical protein; IS66 family insertion sequence element accessory protein TnpB; IS66 family transposase; tyrosine-type recombinase/integrase; Tyrosine recombinase XerC; -; tyrosine-type recombinase/integrase; hypothetical protein; UvrD-helicase domain-containing protein; AAA family ATPase; mcrA:HNH endonuclease; hypothetical protein; ATP…
3107305	3107691	386
3114769	3118922	4153	gene2876	EAL domain-containing protein
3120654	3121245	591	gene2879	putative transposase
3122119	3122147	28
3123149	3156994	33845	gene2881; gene2882; gene2883; gene2884; gene2885; gene2886; gene2887; gene2888; gene2889; gene2890; gene2891; gene2892; gene2893; gene2894; gene2895; gene2896; gene2897; gene2898; gene2899; gene2900; gene2901; gene2902; gene2903; gene2904; gene2905; gene2906; gene2907; gene2908; gene2909; gene2910; gene2911; gene2912; gene2913; gene2914	hypothetical protein; hypothetical protein; diguanylate cyclase; DJ-1/PfpI family protein; divalent metal cation transporter; HAMP domain-containing histidine kinase; kaiC:AAA family ATPase; hypothetical protein; hypothetical protein;sensor histidine kinase; hypothetical protein; EAL domain-containing protein; DUF3034 family protein; glbN:group 1 truncated hemoglobin; STAS domain-containing prote…
3157201	3158495	1294	gene2916	BZRP:tryptophan-rich sensory protein
3160355	3171976	11621	gene2919; gene2920; gene2921; gene2922; gene2923; gene2924; gene2925; gene2926; gene2927; gene2928; gene2929; gene2930	hypothetical protein; hypothetical protein; hypothetical protein; hypothetical protein; metallophosphoesterase family protein; hypothetical protein; helix-turn-helix domain-containing protein; hypothetical protein; hypothetical protein; TniB family NTP-binding protein; DDE-type integrase/transposase/recombinase; hypothetical protein
3205249	3205325	76
3214719	3214836	117
3218684	3218728	44
3250987	3251115	128
3374210	3374943	733	gene3095	hypothetical protein
3418134	3418294	160
3425728	3434974	9246	gene3134； gene3135； gene3136； gene3137； gene3138； gene3139； gene3140	DUF4123 domain-containing protein; LysM peptidoglycan-binding domain-containing protein; IS4 family transposase; LysM peptidoglycan-binding domain-containing protein; sel1 repeat family protein; hypothetical protein; sel1 repeat family protein
3469076	3470247	1171	gene3178	transposase
3512349	3512485	136
3512689	3512825	136
3513026	3513100	74
3513220	3513314	94
3559289	3559334	45
3580837	3582083	1246	gene3272	transposase
3610360	3610571	211
3648324	3651320	2996	gene3342; gene3343	alpha/beta hydrolase; bapA:Virginiamycin B lyase
3662581	3662601	20
3664526	3664565	39
3666612	3668369	1757	gene3362; gene3363	Integrase core domain protein; transposase family protein
3668442	3669749	1307
3669885	3669962	77
3680810	3680857	47
3707373	3707417	44
3714896	3716071	1175	gene3409	transposase
3773667	3779027	5360	gene3464; gene3465;gene3466	Virginiamycin B lyase; hypothetical protein; hypothetical protein
3828423	3828448	25
3859124	3859151	27
3894455	3894570	115
3898821	3899148	327
3899477	3899991	514
3908978	3910419	1441	gene3603	IS110 family transposase
3913220	3914896	1676	gene3607; gene3608	transposase family protein; Integrase core domain protein
3936140	3936288	148
3936643	3936667	24
3946945	3947328	383
3952298	3952675	377
3958865	3958984	119
3962936	3967051	4115	gene3655; gene3656; gene3657; gene3658	hypothetical protein; N-methyl-L-tryptophan oxidase; gudD:glucarate dehydratase; MFS transporter
3977760	3977912	152
3988373	3990755	2382	gene3682; gene3683; gene3684	IS66 family insertion sequence hypothetical protein; IS66 family insertion sequence element accessory protein TnpB; IS66 family transposase
4025451	4025582	131
4088713	4090179	1466	gene3772; gene3773	integrase; IS3 family transposase
4135996	4137143	1147	gene3818	hypothetical protein
4187216	4188811	1595	gene3869	IS110 family transposase
4192017	4192132	115
4231231	4232674	1443	gene3911	IS4 family transposase
4246110	4246129	19
4273294	4273367	73
4281737	4281770	33
4291558	4292806	1248	gene3979	transposase
4299039	4299309	270
4304784	4304807	23
4304955	4306397	1442	gene3990	IS110 family transposase
4306572	4306659	87
4307487	4308232	745	gene3992	hypothetical protein
4344607	4345270	663	gene4022	hypothetical protein
4370342	4370472	130
4430173	4430208	35
4510329	4510476	147
4511261	4511899	638
4561840	4561881	41
4593344	4593395	51
4593823	4594147	324
4594528	4594796	268
4595139	4599689	4550	gene4238; gene4239	tyrosine-type recombinase/integrase; hypothetical protein
4599849	4643881	44032	gene4241; gene4242; gene4243; gene4244; gene4245; gene4246; gene4247; gene4248; gene4249; gene4250; gene4251; gene4252; gene4253; gene4254; gene4255; gene4256; gene4257; gene4258; gene4259; gene4260; gene4261; gene4262; gene4263; gene4264; gene4265; gene4266; gene4267; gene4268; gene4269; gene4270; gene4271; gene4272; gene4273; gene4274; gene4275; gene4276; gene4277; gene4278; gene4279; gene4280;…	hypothetical protein; hypothetical protein; hypothetical protein; IS66 family transposase; IS66 family insertion sequence element accessory protein TnpB; IS66 family insertion sequence hypothetical protein; hypothetical protein; -; hypothetical protein; hypothetical protein; hypothetical protein; -; hypothetical protein; hypothetical protein; histidine phosphatase family protein; hypothetical pro…
4712610	4714052	1442	gene4356	IS4 family transposase
4748346	4749789	1443	gene4387	IS4 family transposase
4752928	4752965	37
4784685	4784729	44
4800742	4800778	36
4805860	4806582	722
4806635	4807615	980	gene4444	mcrA:HNH endonuclease
4830782	4830905	123
4834240	4834994	754	gene4475; gene4476	hypothetical protein; prevent-host-death protein
4853110	4853145	35
4854011	4854234	223
4854384	4854981	597
4861266	4864410	3144	gene4501	hypothetical protein
4867520	4868962	1442	gene4508	IS4 family transposase
4917150	4917249	99
4942907	4942928	21
4943735	4943758	23
4988323	4988971	648
4989842	4989979	137
5002719	5005511	2792
5006993	5007338	345
5007561	5007585	24
5007738	5007920	182
5011278	5011316	38
5012840	5013091	251
5013233	5013480	247
5016122	5016208	86
5060291	5060498	207
5160260	5160370	110
5168538	5169990	1452	gene4761	IS4 family transposase
5233851	5233918	67
5246456	5246609	153
5381335	5382722	1387	gene4970	IS4 family transposase
5394583	5394622	39
5401668	5403056	1388	gene4989	IS4 family transposase
5408147	5408173	26
5413308	5413447	139
5460823	5460945	122
5505015	5505054	39
5541141	5542049	908	gene5125	DUF1016 family protein
5576815	5576846	31
5602436	5617187	14751	gene5181; gene5182; gene5183; gene5184; gene5185; gene5186; gene5187; gene5188; gene5189; gene5190; gene5191; gene5192; gene5193; gene5194	acyl-CoA dehydrogenase family protein; glyA:serine hydroxymethyltransferase; argD:aspartate aminotransferase family protein; yggS:YggS family pyridoxal phosphate-dependent enzyme; benE:benzoate/H(+) symporter BenE family transporter; serC:3-phosphoserine/phosphohydroxythreonine transaminase; PLP-dependent aminotransferase family protein; hypothetical protein; glyA:serine hydroxymethyltransferase;…
5777587	5777776	189
5780518	5780566	48
5794853	5795040	187
5818076	5818134	58
5823107	5823178	71
5845125	5845152	27
5845945	5846058	113
5874852	5874994	142
5880058	5880098	40
5880233	5881677	1444	gene5441	IS4 family transposase
5882589	5882722	133
5905891	5905976	85
5958893	5958937	44
5963246	5964538	1292	gene5522	IS481 family transposase
5978307	5979979	1672	gene5536	IS4 family transposase
5987595	5987931	336
5987985	5988155	170
6010767	6011932	1165	gene5565	transposase
6061460	6062925	1465	gene5612	IS4 family transposase
6078934	6078971	37
6093498	6095504	2006	gene5645; gene5646	Bro-N domain-containing protein; higA-1:XRE family transcriptional regulator
6096998	6098602	1604	gene5648	aldose 1-epimerase family protein
6124502	6124521	19
6153854	6154076	222
6154158	6155067	909	gene5703	fic:Fic family protein
6155560	6158359	2799	gene5705; gene5706; gene5707	uncharacterized protein YecT (DUF1311 family); hypothetical protein; hypothetical protein
6158711	6159904	1193	gene5709; gene5710	cell division protein; hypothetical protein
6163164	6163291	127
6163344	6163474	130
6184811	6188851	4040	gene5731; gene5732; gene5733; gene5734; gene5735; gene5736; gene5737; gene5738; gene5739	hypothetical protein; hypothetical protein; hypothetical protein; hypothetical protein; hypothetical protein; hypothetical protein; hypothetical protein; hypothetical protein; hypothetical protein;
6203322	6203344	22
6225261	6239679	14418	gene5775; gene5776; gene5777; gene5778; gene5779; gene5780; gene5781; gene5782; gene5783; gene5784; gene5785	transposase; hypothetical protein; bacA:hypothetical protein; hypothetical protein; raxA:HlyD family efflux transporter periplasmic adaptor subunit; raxB:peptidase domain-containing ABC transporter; tolC:TolC family protein; site-specific integrase; site-specific integrase; IS630 family transposase; IS630 family transposase
6304197	6304320	123
6325151	6327532	2381	gene5856; gene5857; gene5858	IS66 family transposase; IS66 family insertion sequence element accessory protein TnpB; IS66 family insertion sequence hypothetical protein
6339233	6339256	23
