# Supplementary material for: Comparative genomic analysis of two Arctic Pseudomonas strains reveals insights into the aerobic denitrification in cold environments
Source: BMC Genomics. 2023 Sep 11;24:534. doi: 10.1186/s12864-023-09638-1 (PMC10494350; doi:10.1186/s12864-023-09638-1)
Supplement: Supplementary file 1 — Additional file 1: Supplementary Table S1. General features of Pseudomonas sp. PMCC200344 and PMCC200367 and MIGS mandatory information. Supplementary Table S2. ANI similarity between Pseudomonas strains PMCC200344 and PMCC200367 and the reference type strains of related species of the genus Pseudomonas. Supplementary Table S3. dDDH value between Pseudomonas strains PMCC200344 and PMCC200367 and the reference type strains of related species of the genus Pseudomonas. Supplementary Table S4. Genome properties and statistics of Pseudomonas strains PMCC200344 and PMCC200367. Supplementary Table S5. Basic information of genes involved in nitrate reduction pathways in bacteria using BLASTP analysis in multiple databases. Supplementary Table S6. Genes on the genomic islands of Pseudomonas strain PMCC200344. Supplementary Table S7. Genes on the genomic islands of Pseudomonas strain PMCC200367. Supplementary Table S8. Basic information on the Pseudomonas species used for pan genome analysis. Supplementary Table S9. COG annotation of core and pan genes across all 30 Pseudomonas species studied. Supplementary Table S10. Classification of the denitrification, cold adaptation and heavy metal resistance genes in the gene category. Supplementary Table S11. Genes in the noncollinearity region of Pseudomonas strains PMCC200344 and PMCC200367. Supplementary Figure S1. Related denitrification genes in PMCC200344 (a) and PMCC200367 (b). Supplementary Figure S2. Heatmaps comparing the presence or absence of nitrate reduction (a), cold adaptation (b) and heavy metal resistance (c) genes across all 31 Pseudomonas species studied. Supplementary Figure S3. Phylogenetic trees of deduced nitrite reductase NirS (a), DEAD-box RNA helicase DeaD (b) and arsenate reductase ArsC (c) sequences from Arctic strains PMCC200344 and PMCC200367 and the reference type strains of related species of the genus Pseudomonas. The scale bar indicates evolutionary distance. [file 12864_2023_9638_MOESM1_ESM.zip › Table S3..xls]

## Sheet: dDDH value based on genome
Query strain	Subject strain	dDDH (d0, in %)	C.I. (d0, in %)	dDDH (d4, in %)	C.I. (d4, in %)	dDDH (d6, in %)	C.I. (d6, in %)	G+C content difference (in %)
PMCC200344	PMCC200367	91.3	[88.2 - 93.6]	89.1	[86.7 - 91.1]	93.4	[91.1 - 95.1]	0.08
PMCC200344	Pseudomonas frederiksbergensis LMG 19851	62.5	[58.8 - 66.1]	53	[50.3 - 55.7]	61.9	[58.6 - 65.1]	0.33
PMCC200344	Pseudomonas mandelii LMG 21607	53.3	[49.8 - 56.8]	37.4	[35.0 - 40.0]	49.5	[46.5 - 52.6]	0.6
PMCC200344	Pseudomonas silesiensis A3	45.2	[41.9 - 48.7]	36.4	[33.9 - 38.9]	42.8	[39.8 - 45.8]	0.98
PMCC200344	Pseudomonas migulae NBRC 103157	51.5	[48.0 - 54.9]	36.4	[33.9 - 38.9]	47.7	[44.7 - 50.8]	0.52
PMCC200344	Pseudomonas lini DSM 16768	52.2	[48.7 - 55.7]	36.2	[33.8 - 38.7]	48.3	[45.2 - 51.3]	0.22
PMCC200344	Pseudomonas farris SWRI79	51.5	[48.1 - 55.0]	36.2	[33.8 - 38.7]	47.7	[44.7 - 50.7]	0.14
PMCC200344	Pseudomonas arsenicoxydans CECT 7543	52.2	[48.7 - 55.6]	35.6	[33.2 - 38.1]	48	[45.0 - 51.1]	0.15
PMCC200344	Pseudomonas mucoides P154aT	48.4	[45.0 - 51.9]	34.5	[32.0 - 37.0]	44.7	[41.7 - 47.7]	0.24
PMCC200344	Pseudomonas izuensis IzPS43 3003	41.8	[38.4 - 45.2]	32.2	[29.8 - 34.7]	38.8	[35.8 - 41.8]	1.02
PMCC200344	Pseudomonas azerbaijanorientalis SWRI123	44.7	[41.4 - 48.2]	32	[29.6 - 34.5]	41	[38.1 - 44.1]	1.5
PMCC200344	Pseudomonas prosekii LMG 26867	45.9	[42.5 - 49.3]	31.5	[29.1 - 34.0]	41.7	[38.8 - 44.8]	0.96
PMCC200344	Pseudomonas folii DOAB 1069	18.6	[15.5 - 22.2]	23.1	[20.8 - 25.6]	18.3	[15.7 - 21.3]	1.41
PMCC200344	Pseudomonas caspiana FBF102	18.6	[15.5 - 22.2]	22.9	[20.6 - 25.4]	18.3	[15.7 - 21.3]	1.65
PMCC200344	Pseudomonas savastanoi ICMP 4352	18.7	[15.6 - 22.3]	22.5	[20.3 - 25.0]	18.4	[15.7 - 21.4]	0.61
PMCC200344	Pseudomonas meliae CFBP 3225	19.1	[15.9 - 22.7]	22.5	[20.2 - 24.9]	18.7	[16.0 - 21.7]	0.2
PMCC200344	Pseudomonas amygdali CFBP 3205	18.7	[15.6 - 22.3]	22.4	[20.1 - 24.8]	18.4	[15.7 - 21.4]	0.31
PMCC200367	Pseudomonas frederiksbergensis LMG 19851	63.4	[59.6 - 67.0]	52.9	[50.2 - 55.6]	62.6	[59.3 - 65.8]	0.24
PMCC200367	Pseudomonas mandelii LMG 21607	53.7	[50.2 - 57.1]	37.5	[35.1 - 40.0]	49.9	[46.8 - 52.9]	0.52
PMCC200367	Pseudomonas migulae NBRC 103157	52.2	[48.8 - 55.7]	36.5	[34.0 - 39.0]	48.4	[45.3 - 51.4]	0.44
PMCC200367	Pseudomonas lini DSM 16768	52.8	[49.3 - 56.2]	36.4	[33.9 - 38.9]	48.7	[45.7 - 51.8]	0.14
PMCC200367	Pseudomonas silesiensis A3	45.9	[42.5 - 49.3]	36.4	[33.9 - 38.9]	43.3	[40.3 - 46.3]	0.9
PMCC200367	Pseudomonas farris SWRI79	52.3	[48.8 - 55.7]	36.2	[33.7 - 38.7]	48.3	[45.3 - 51.3]	0.06
PMCC200367	Pseudomonas arsenicoxydans CECT 7543	52.9	[49.4 - 56.3]	35.8	[33.3 - 38.3]	48.6	[45.6 - 51.7]	0.07
PMCC200367	Pseudomonas mucoides P154aT	48.6	[45.2 - 52.1]	34.6	[32.2 - 37.1]	44.9	[41.9 - 48.0]	0.16
PMCC200367	Pseudomonas izuensis IzPS43 3003	42.1	[38.7 - 45.5]	32.2	[29.8 - 34.7]	39	[36.1 - 42.1]	0.93
PMCC200367	Pseudomonas azerbaijanorientalis SWRI123	46.7	[43.3 - 50.1]	31.9	[29.5 - 34.4]	42.5	[39.5 - 45.5]	1.42
PMCC200367	Pseudomonas prosekii LMG 26867	46.4	[43.0 - 49.9]	31.7	[29.3 - 34.2]	42.2	[39.2 - 45.2]	0.88
PMCC200367	Pseudomonas folii DOAB 1069	18.6	[15.4 - 22.1]	23.2	[20.9 - 25.6]	18.3	[15.7 - 21.3]	1.49
PMCC200367	Pseudomonas caspiana FBF102	18.7	[15.6 - 22.3]	22.9	[20.7 - 25.4]	18.5	[15.8 - 21.5]	1.73
PMCC200367	Pseudomonas meliae CFBP 3225	19.2	[16.1 - 22.8]	22.4	[20.2 - 24.9]	18.8	[16.1 - 21.8]	0.28
PMCC200367	Pseudomonas savastanoi ICMP 4352	19	[15.8 - 22.6]	22.4	[20.2 - 24.9]	18.6	[15.9 - 21.6]	0.69
PMCC200367	Pseudomonas amygdali CFBP 3205	19	[15.8 - 22.6]	22.4	[20.1 - 24.8]	18.6	[15.9 - 21.6]	0.4
