# Supplementary material for: Comparative genomic analysis of two Arctic Pseudomonas strains reveals insights into the aerobic denitrification in cold environments
Source: BMC Genomics. 2023 Sep 11;24:534. doi: 10.1186/s12864-023-09638-1 (PMC10494350; doi:10.1186/s12864-023-09638-1)
Supplement: Supplementary file 1 — Additional file 1: Supplementary Table S1. General features of Pseudomonas sp. PMCC200344 and PMCC200367 and MIGS mandatory information. Supplementary Table S2. ANI similarity between Pseudomonas strains PMCC200344 and PMCC200367 and the reference type strains of related species of the genus Pseudomonas. Supplementary Table S3. dDDH value between Pseudomonas strains PMCC200344 and PMCC200367 and the reference type strains of related species of the genus Pseudomonas. Supplementary Table S4. Genome properties and statistics of Pseudomonas strains PMCC200344 and PMCC200367. Supplementary Table S5. Basic information of genes involved in nitrate reduction pathways in bacteria using BLASTP analysis in multiple databases. Supplementary Table S6. Genes on the genomic islands of Pseudomonas strain PMCC200344. Supplementary Table S7. Genes on the genomic islands of Pseudomonas strain PMCC200367. Supplementary Table S8. Basic information on the Pseudomonas species used for pan genome analysis. Supplementary Table S9. COG annotation of core and pan genes across all 30 Pseudomonas species studied. Supplementary Table S10. Classification of the denitrification, cold adaptation and heavy metal resistance genes in the gene category. Supplementary Table S11. Genes in the noncollinearity region of Pseudomonas strains PMCC200344 and PMCC200367. Supplementary Figure S1. Related denitrification genes in PMCC200344 (a) and PMCC200367 (b). Supplementary Figure S2. Heatmaps comparing the presence or absence of nitrate reduction (a), cold adaptation (b) and heavy metal resistance (c) genes across all 31 Pseudomonas species studied. Supplementary Figure S3. Phylogenetic trees of deduced nitrite reductase NirS (a), DEAD-box RNA helicase DeaD (b) and arsenate reductase ArsC (c) sequences from Arctic strains PMCC200344 and PMCC200367 and the reference type strains of related species of the genus Pseudomonas. The scale bar indicates evolutionary distance. [file 12864_2023_9638_MOESM1_ESM.zip › Table S5..xls]

## Sheet: PMCC200344
Gene ID	Gene Name	NR Description	Swiss-Prot Description	KO Description	GO Description
gene0344	glnA	MULTISPECIES: glutamate--ammonia ligase	Glutamine synthetase OS=Pseudomonas taetrolens OX=47884 GN=glnA PE=1 SV=1	glutamine synthetase [EC:6.3.1.2]	glutamine biosynthetic process;;cytoplasm;;ATP binding;;glutamate-ammonia ligase activity
gene0413	gltB	glutamate synthase large subunit	Glutamate synthase [NADPH] large chain OS=Halomonas elongata (strain ATCC 33173 / DSM 2581 / NBRC 15536 / NCIMB 2198 / 1H9) OX=768066 GN=gltB PE=1 SV=1	glutamate synthase (NADPH) large chain [EC:1.4.1.13]	glutamate biosynthetic process;;glutamate synthase (NADPH) activity
gene0414	gltD	MULTISPECIES: FAD-dependent oxidoreductase	Glutamate synthase [NADPH] small chain OS=Halomonas elongata (strain ATCC 33173 / DSM 2581 / NBRC 15536 / NCIMB 2198 / 1H9) OX=768066 GN=gltD PE=1 SV=1	glutamate synthase (NADPH) small chain [EC:1.4.1.13]	glutamate biosynthetic process;;iron-sulfur cluster binding;;oxidoreductase activity, acting on the CH-NH2 group of donors, NAD or NADP as acceptor;;glutamate synthase (NADPH) activity
gene1487	glnA	glutamine synthetase	Gamma-glutamylputrescine synthetase PuuA OS=Escherichia coli (strain K12) OX=83333 GN=puuA PE=1 SV=2	glutamine synthetase [EC:6.3.1.2]	glutamine biosynthetic process;;glutamate-ammonia ligase activity
gene1932	nirD	MULTISPECIES: nitrite reductase small subunit NirD	Assimilatory nitrite reductase [NAD(P)H] small subunit OS=Bacillus subtilis (strain 168) OX=224308 GN=nasE PE=2 SV=1	nitrite reductase (NADH) small subunit [EC:1.7.1.15]	2 iron, 2 sulfur cluster binding;;nitrite reductase [NAD(P)H] activity
gene1933	nirB	NAD(P)/FAD-dependent oxidoreductase	Nitrite reductase [NAD(P)H] OS=Bacillus subtilis (strain 168) OX=224308 GN=nasD PE=2 SV=1	nitrite reductase (NADH) large subunit [EC:1.7.1.15]	nitrate assimilation;;metal ion binding;;heme binding;;flavin adenine dinucleotide binding;;4 iron, 4 sulfur cluster binding;;NADP binding;;nitrite reductase [NAD(P)H] activity
gene1935	narK	MULTISPECIES: NarK/NasA family nitrate transporter	Nitrate transporter OS=Bacillus subtilis (strain 168) OX=224308 GN=nasA PE=2 SV=2	MFS transporter, NNP family, nitrate/nitrite transporter	integral component of membrane;;transmembrane transporter activity
gene2261	glnA	glutamine synthetase	Glutamine synthetase OS=Pyrococcus furiosus (strain ATCC 43587 / DSM 3638 / JCM 8422 / Vc1) OX=186497 GN=glnA PE=3 SV=2	glutamine synthetase [EC:6.3.1.2]	-
gene2375	glnA	MULTISPECIES: glutamine synthetase	Gamma-glutamylputrescine synthetase PuuA OS=Escherichia coli (strain K12) OX=83333 GN=puuA PE=1 SV=2	glutamine synthetase [EC:6.3.1.2]	nitrogen compound metabolic process;;glutamate-ammonia ligase activity;;glutamate-putrescine ligase activity
gene2434	narL	MULTISPECIES: two-component system response regulator NarL	Nitrate/nitrite response regulator protein NarL OS=Shigella flexneri OX=623 GN=narL PE=3 SV=1	two-component system, NarL family, nitrate/nitrite response regulator NarL	regulation of transcription, DNA-templated;;phosphorelay signal transduction system;;DNA binding
gene2435	narX	MULTISPECIES: HAMP domain-containing protein	Nitrate/nitrite sensor protein NarX OS=Shigella flexneri OX=623 GN=narX PE=3 SV=1	two-component system, NarL family, nitrate/nitrite sensor histidine kinase NarX [EC:2.7.13.3]	integral component of membrane;;plasma membrane;;ATP binding;;phosphorelay sensor kinase activity;;protein dimerization activity
gene2436	narK	NarK/NasA family nitrate transporter	Probable nitrate/nitrite antiporter NarK1 OS=Thermus thermophilus OX=274 GN=narK1 PE=3 SV=2	MFS transporter, NNP family, nitrate/nitrite transporter	-
gene2437	narK	MULTISPECIES: NarK family nitrate/nitrite MFS transporter	Nitrate/nitrite transporter NarK OS=Escherichia coli (strain K12) OX=83333 GN=narK PE=1 SV=2	MFS transporter, NNP family, nitrate/nitrite transporter	-
gene2438	narG	nitrate reductase subunit alpha	Respiratory nitrate reductase 1 alpha chain OS=Escherichia coli (strain K12) OX=83333 GN=narG PE=1 SV=4	nitrate reductase / nitrite oxidoreductase, alpha subunit [EC:1.7.5.1 1.7.99.-]	nitrate metabolic process;;nitrate reductase complex;;metal ion binding;;4 iron, 4 sulfur cluster binding;;molybdopterin cofactor binding;;nitrate reductase activity
gene2439	narH	MULTISPECIES: nitrate reductase subunit beta	Respiratory nitrate reductase 2 beta chain OS=Escherichia coli (strain K12) OX=83333 GN=narY PE=1 SV=2	nitrate reductase / nitrite oxidoreductase, beta subunit [EC:1.7.5.1 1.7.99.-]	-
gene2440	narJ	nitrate reductase molybdenum cofactor assembly chaperone	Probable nitrate reductase molybdenum cofactor assembly chaperone NarW OS=Escherichia coli (strain K12) OX=83333 GN=narW PE=1 SV=1	nitrate reductase molybdenum cofactor assembly chaperone NarJ/NarW	chaperone-mediated protein complex assembly;;unfolded protein binding;;nitrate reductase activity
gene2441	narI	respiratory nitrate reductase subunit gamma	Respiratory nitrate reductase 1 gamma chain OS=Escherichia coli (strain K12) OX=83333 GN=narI PE=1 SV=1	nitrate reductase gamma subunit [EC:1.7.5.1 1.7.99.-]	integral component of membrane;;nitrate reductase complex;;nitrate reductase activity
gene2617	nirB	nitrite reductase large subunit	Nitrite reductase [NAD(P)H] large subunit OS=Klebsiella oxytoca OX=571 GN=nasB PE=3 SV=1	nitrite reductase (NADH) large subunit [EC:1.7.1.15]	nitrate assimilation;;metal ion binding;;heme binding;;flavin adenine dinucleotide binding;;4 iron, 4 sulfur cluster binding;;NADP binding;;nitrite reductase [NAD(P)H] activity
gene2618	nirD	nitrite reductase small subunit NirD	Nitrite reductase [NAD(P)H] large subunit OS=Klebsiella oxytoca OX=571 GN=nasB PE=3 SV=1	nitrite reductase (NADH) small subunit [EC:1.7.1.15]	2 iron, 2 sulfur cluster binding;;nitrite reductase [NAD(P)H] activity
gene2623	nosR	regulatory protein NosR	Regulatory protein NosR OS=Pseudomonas stutzeri OX=316 GN=nosR PE=4 SV=1	NosR/NirI family transcriptional regulator, nitrous oxide reductase regulator	positive regulation of transcription, DNA-templated;;integral component of membrane;;DNA binding;;FMN binding
gene2624	nosZ	nitrous-oxide reductase	Nitrous-oxide reductase OS=Pseudomonas fluorescens OX=294 GN=nosZ PE=3 SV=1	nitrous-oxide reductase [EC:1.7.2.4]	membrane;;periplasmic space;;cytochrome-c oxidase activity;;calcium ion binding;;copper ion binding;;nitrous-oxide reductase activity
gene2625	nosD	nitrous oxide reductase family maturation protein NosD	Probable ABC transporter binding protein NosD OS=Pseudomonas stutzeri OX=316 GN=nosD PE=1 SV=2	nitrous oxidase accessory protein	-
gene2626	nosF	MULTISPECIES: ABC transporter ATP-binding protein	Probable ABC transporter ATP-binding protein NosF OS=Pseudomonas stutzeri OX=316 GN=nosF PE=1 SV=1	Cu-processing system ATP-binding protein	ATP binding;;ATPase activity
gene2627	nosY	MULTISPECIES: ABC transporter permease	Probable ABC transporter permease protein NosY OS=Pseudomonas stutzeri OX=316 GN=nosY PE=1 SV=1	Cu-processing system permease protein	transmembrane transport;;integral component of membrane
gene2628	nosL	nitrous oxide reductase accessory protein NosL	Copper-binding lipoprotein NosL OS=Pseudomonas stutzeri OX=316 GN=nosL PE=2 SV=1	copper chaperone NosL	-
gene2637	nirF	protein nirF	Protein NirF OS=Pseudomonas stutzeri OX=316 GN=nirF PE=4 SV=1	protein NirF	-
gene2638	nirC	MULTISPECIES: cytochrome c	Cytochrome c55X OS=Pseudomonas stutzeri OX=316 GN=nirC PE=3 SV=1	cytochrome c55X	metal ion binding;;electron carrier activity;;heme binding
gene2640	nirS	c-type cytochrome	Nitrite reductase OS=Pseudomonas aeruginosa (strain ATCC 15692 / DSM 22644 / CIP 104116 / JCM 14847 / LMG 12228 / 1C / PRS 101 / PAO1) OX=208964 GN=nirS PE=1 SV=1	nitrite reductase (NO-forming) / hydroxylamine reductase [EC:1.7.2.1 1.7.99.1]	metal ion binding;;electron carrier activity;;heme binding
gene2641	norQ	CbbQ/NirQ/NorQ/GpvN family protein	Denitrification regulatory protein NirQ OS=Pseudomonas stutzeri OX=316 GN=nirQ PE=2 SV=1	nitric oxide reductase NorQ protein	ATP binding;;ATPase activity
gene2642	norE	cytochrome c oxidase subunit 3 family protein	Probable quinol oxidase subunit 3 OS=Staphylococcus saprophyticus subsp. saprophyticus (strain ATCC 15305 / DSM 20229 / NCIMB 8711 / NCTC 7292 / S-41) OX=342451 GN=qoxC PE=3 SV=1	nitric oxide reductase NorE protein	aerobic electron transport chain;;integral component of membrane;;plasma membrane;;cytochrome-c oxidase activity
gene2644	norC	cytochrome c	Nitric oxide reductase subunit C OS=Pseudomonas stutzeri OX=316 GN=norC PE=1 SV=3	nitric oxide reductase subunit C	integral component of membrane;;metal ion binding;;electron carrier activity;;heme binding
gene2645	norB	cbb3-type cytochrome c oxidase subunit I	Nitric oxide reductase subunit B OS=Pseudomonas stutzeri OX=316 GN=norB PE=1 SV=2	nitric oxide reductase subunit B [EC:1.7.2.5]	aerobic respiration;;integral component of membrane;;respiratory chain;;heme binding;;cytochrome-c oxidase activity;;nitric oxide reductase activity
gene2646	norD	VWA domain-containing protein	Protein NorD OS=Pseudomonas stutzeri OX=316 GN=norD PE=4 SV=2	nitric oxide reductase NorD protein	-
gene2947	glnA	glutamine synthetase	Gamma-glutamylputrescine synthetase PuuA OS=Escherichia coli (strain K12) OX=83333 GN=puuA PE=1 SV=2	glutamine synthetase [EC:6.3.1.2]	glutamine biosynthetic process;;glutamate-ammonia ligase activity
gene3058	norC	c-type cytochrome	Nitric oxide reductase subunit C OS=Pseudomonas stutzeri OX=316 GN=norC PE=1 SV=3	nitric oxide reductase subunit C	metal ion binding;;electron carrier activity;;heme binding
gene3059	norB	cbb3-type cytochrome c oxidase subunit I	Nitric oxide reductase subunit B OS=Pseudomonas stutzeri OX=316 GN=norB PE=1 SV=2	nitric oxide reductase subunit B [EC:1.7.2.5]	aerobic respiration;;integral component of membrane;;heme binding;;cytochrome-c oxidase activity;;nitric oxide reductase activity
gene3060	norQ	AAA family ATPase	Protein CbbQ OS=Hydrogenophilus thermoluteolus OX=297 GN=cbbQ PE=3 SV=1	nitric oxide reductase NorQ protein	ATP binding;;ATPase activity
gene3061	norD	VWA domain-containing protein	Uncharacterized protein PA0525 OS=Pseudomonas aeruginosa (strain ATCC 15692 / DSM 22644 / CIP 104116 / JCM 14847 / LMG 12228 / 1C / PRS 101 / PAO1) OX=208964 GN=PA0525 PE=4 SV=1	nitric oxide reductase NorD protein	-
gene3369	glnA	MULTISPECIES: glutamine synthetase	Gamma-glutamylputrescine synthetase PuuA OS=Escherichia coli (strain K12) OX=83333 GN=puuA PE=1 SV=2	glutamine synthetase [EC:6.3.1.2]	glutamine biosynthetic process;;glutamate-ammonia ligase activity;;glutamate-putrescine ligase activity
gene3405	glnA	glutamine synthetase	Glutamate--isopropylamine ligase OS=Pseudomonas sp. OX=306 GN=ipuC PE=1 SV=1	glutamine synthetase [EC:6.3.1.2]	glutamine biosynthetic process;;glutamate-ammonia ligase activity
gene3674	napE	MULTISPECIES: periplasmic nitrate reductase, NapE protein	Protein NapE OS=Paracoccus pantotrophus OX=82367 GN=napE PE=4 SV=1	periplasmic nitrate reductase NapE	integral component of membrane
gene3675	napD	MULTISPECIES: chaperone NapD	Chaperone NapD OS=Shigella flexneri OX=623 GN=napD PE=3 SV=1	periplasmic nitrate reductase NapD	negative regulation of protein transport;;cytoplasm;;signal sequence binding
gene3676	napA	nitrate reductase catalytic subunit NapA	Periplasmic nitrate reductase OS=Pseudomonas mendocina (strain ymp) OX=399739 GN=napA PE=3 SV=1	nitrate reductase (cytochrome) [EC:1.9.6.1]	Mo-molybdopterin cofactor biosynthetic process;;nitrate assimilation;;periplasmic space;;electron carrier activity;;4 iron, 4 sulfur cluster binding;;iron ion binding;;molybdopterin cofactor binding;;molybdenum ion binding;;nitrate reductase activity;;nitrate reductase (cytochrome) activity
gene3677	napB	MULTISPECIES: nitrate reductase cytochrome c-type subunit	Periplasmic nitrate reductase, electron transfer subunit OS=Azospirillum brasilense OX=192 GN=napB PE=3 SV=1	nitrate reductase (cytochrome), electron transfer subunit	anaerobic respiration;;periplasmic space;;metal ion binding
gene3678	napC	MULTISPECIES: cytochrome c3 family protein	Cytochrome c-type protein NapC OS=Paracoccus pantotrophus OX=82367 GN=napC PE=3 SV=1	cytochrome c-type protein NapC	oxidation-reduction process;;denitrification pathway;;integral component of membrane;;metal ion binding;;heme binding
gene4399	glnA	glutamine synthetase	Glutamate--isopropylamine ligase OS=Pseudomonas sp. OX=306 GN=ipuC PE=1 SV=1	glutamine synthetase [EC:6.3.1.2]	glutamine biosynthetic process;;glutamate-ammonia ligase activity
gene5551	glnA	MULTISPECIES: glutamine synthetase	Gamma-glutamylputrescine synthetase PuuA OS=Escherichia coli (strain K12) OX=83333 GN=puuA PE=1 SV=2	glutamine synthetase [EC:6.3.1.2]	glutamine biosynthetic process;;glutamate-ammonia ligase activity;;glutamate-putrescine ligase activity
gene5553	glnA	glutamine synthetase	Gamma-glutamylputrescine synthetase PuuA OS=Escherichia coli (strain K12) OX=83333 GN=puuA PE=1 SV=2	glutamine synthetase [EC:6.3.1.2]	glutamine biosynthetic process;;glutamate-ammonia ligase activity;;glutamate-putrescine ligase activity

## Sheet: PMCC200367
Gene ID	Gene Name	NR Description	Swiss-Prot Description	KO Description	GO Description
gene0344	glnA	MULTISPECIES: glutamate--ammonia ligase	Glutamine synthetase OS=Pseudomonas taetrolens OX=47884 GN=glnA PE=1 SV=1	glutamine synthetase [EC:6.3.1.2]	glutamine biosynthetic process;;cytoplasm;;ATP binding;;glutamate-ammonia ligase activity
gene0413	gltB	glutamate synthase large subunit	Glutamate synthase [NADPH] large chain OS=Halomonas elongata (strain ATCC 33173 / DSM 2581 / NBRC 15536 / NCIMB 2198 / 1H9) OX=768066 GN=gltB PE=1 SV=1	glutamate synthase (NADPH) large chain [EC:1.4.1.13]	glutamate biosynthetic process;;glutamate synthase (NADPH) activity
gene0414	gltD	MULTISPECIES: FAD-dependent oxidoreductase	Glutamate synthase [NADPH] small chain OS=Halomonas elongata (strain ATCC 33173 / DSM 2581 / NBRC 15536 / NCIMB 2198 / 1H9) OX=768066 GN=gltD PE=1 SV=1	glutamate synthase (NADPH) small chain [EC:1.4.1.13]	glutamate biosynthetic process;;iron-sulfur cluster binding;;oxidoreductase activity, acting on the CH-NH2 group of donors, NAD or NADP as acceptor;;glutamate synthase (NADPH) activity
gene1487	glnA	glutamine synthetase	Gamma-glutamylputrescine synthetase PuuA OS=Escherichia coli (strain K12) OX=83333 GN=puuA PE=1 SV=2	glutamine synthetase [EC:6.3.1.2]	glutamine biosynthetic process;;glutamate-ammonia ligase activity
gene1932	nirD	MULTISPECIES: nitrite reductase small subunit NirD	Assimilatory nitrite reductase [NAD(P)H] small subunit OS=Bacillus subtilis (strain 168) OX=224308 GN=nasE PE=2 SV=1	nitrite reductase (NADH) small subunit [EC:1.7.1.15]	2 iron, 2 sulfur cluster binding;;nitrite reductase [NAD(P)H] activity
gene1933	nirB	NAD(P)/FAD-dependent oxidoreductase	Nitrite reductase [NAD(P)H] OS=Bacillus subtilis (strain 168) OX=224308 GN=nasD PE=2 SV=1	nitrite reductase (NADH) large subunit [EC:1.7.1.15]	nitrate assimilation;;metal ion binding;;heme binding;;flavin adenine dinucleotide binding;;4 iron, 4 sulfur cluster binding;;NADP binding;;nitrite reductase [NAD(P)H] activity
gene1935	narK	MULTISPECIES: NarK/NasA family nitrate transporter	Nitrate transporter OS=Bacillus subtilis (strain 168) OX=224308 GN=nasA PE=2 SV=2	MFS transporter, NNP family, nitrate/nitrite transporter	integral component of membrane;;transmembrane transporter activity
gene2261	glnA	glutamine synthetase	Glutamine synthetase OS=Pyrococcus furiosus (strain ATCC 43587 / DSM 3638 / JCM 8422 / Vc1) OX=186497 GN=glnA PE=3 SV=2	glutamine synthetase [EC:6.3.1.2]	-
gene2375	glnA	MULTISPECIES: glutamine synthetase	Gamma-glutamylputrescine synthetase PuuA OS=Escherichia coli (strain K12) OX=83333 GN=puuA PE=1 SV=2	glutamine synthetase [EC:6.3.1.2]	nitrogen compound metabolic process;;glutamate-ammonia ligase activity;;glutamate-putrescine ligase activity
gene2434	narL	MULTISPECIES: two-component system response regulator NarL	Nitrate/nitrite response regulator protein NarL OS=Shigella flexneri OX=623 GN=narL PE=3 SV=1	two-component system, NarL family, nitrate/nitrite response regulator NarL	regulation of transcription, DNA-templated;;phosphorelay signal transduction system;;DNA binding
gene2435	narX	MULTISPECIES: HAMP domain-containing protein	Nitrate/nitrite sensor protein NarX OS=Shigella flexneri OX=623 GN=narX PE=3 SV=1	two-component system, NarL family, nitrate/nitrite sensor histidine kinase NarX [EC:2.7.13.3]	integral component of membrane;;plasma membrane;;ATP binding;;phosphorelay sensor kinase activity;;protein dimerization activity
gene2436	narK	NarK/NasA family nitrate transporter	Probable nitrate/nitrite antiporter NarK1 OS=Thermus thermophilus OX=274 GN=narK1 PE=3 SV=2	MFS transporter, NNP family, nitrate/nitrite transporter	-
gene2437	narK	MULTISPECIES: NarK family nitrate/nitrite MFS transporter	Nitrate/nitrite transporter NarK OS=Escherichia coli (strain K12) OX=83333 GN=narK PE=1 SV=2	MFS transporter, NNP family, nitrate/nitrite transporter	-
gene2438	narG	nitrate reductase subunit alpha	Respiratory nitrate reductase 1 alpha chain OS=Escherichia coli (strain K12) OX=83333 GN=narG PE=1 SV=4	nitrate reductase / nitrite oxidoreductase, alpha subunit [EC:1.7.5.1 1.7.99.-]	nitrate metabolic process;;nitrate reductase complex;;metal ion binding;;4 iron, 4 sulfur cluster binding;;molybdopterin cofactor binding;;nitrate reductase activity
gene2439	narH	MULTISPECIES: nitrate reductase subunit beta	Respiratory nitrate reductase 2 beta chain OS=Escherichia coli (strain K12) OX=83333 GN=narY PE=1 SV=2	nitrate reductase / nitrite oxidoreductase, beta subunit [EC:1.7.5.1 1.7.99.-]	-
gene2440	narJ	nitrate reductase molybdenum cofactor assembly chaperone	Probable nitrate reductase molybdenum cofactor assembly chaperone NarW OS=Escherichia coli (strain K12) OX=83333 GN=narW PE=1 SV=1	nitrate reductase molybdenum cofactor assembly chaperone NarJ/NarW	chaperone-mediated protein complex assembly;;unfolded protein binding;;nitrate reductase activity
gene2441	narI	respiratory nitrate reductase subunit gamma	Respiratory nitrate reductase 1 gamma chain OS=Escherichia coli (strain K12) OX=83333 GN=narI PE=1 SV=1	nitrate reductase gamma subunit [EC:1.7.5.1 1.7.99.-]	integral component of membrane;;nitrate reductase complex;;nitrate reductase activity
gene2617	nirB	nitrite reductase large subunit	Nitrite reductase [NAD(P)H] large subunit OS=Klebsiella oxytoca OX=571 GN=nasB PE=3 SV=1	nitrite reductase (NADH) large subunit [EC:1.7.1.15]	nitrate assimilation;;metal ion binding;;heme binding;;flavin adenine dinucleotide binding;;4 iron, 4 sulfur cluster binding;;NADP binding;;nitrite reductase [NAD(P)H] activity
gene2618	nirD	nitrite reductase small subunit NirD	Nitrite reductase [NAD(P)H] large subunit OS=Klebsiella oxytoca OX=571 GN=nasB PE=3 SV=1	nitrite reductase (NADH) small subunit [EC:1.7.1.15]	2 iron, 2 sulfur cluster binding;;nitrite reductase [NAD(P)H] activity
gene2623	nosR	regulatory protein NosR	Regulatory protein NosR OS=Pseudomonas stutzeri OX=316 GN=nosR PE=4 SV=1	NosR/NirI family transcriptional regulator, nitrous oxide reductase regulator	positive regulation of transcription, DNA-templated;;integral component of membrane;;DNA binding;;FMN binding
gene2624	nosZ	nitrous-oxide reductase	Nitrous-oxide reductase OS=Pseudomonas fluorescens OX=294 GN=nosZ PE=3 SV=1	nitrous-oxide reductase [EC:1.7.2.4]	membrane;;periplasmic space;;cytochrome-c oxidase activity;;calcium ion binding;;copper ion binding;;nitrous-oxide reductase activity
gene2625	nosD	nitrous oxide reductase family maturation protein NosD	Probable ABC transporter binding protein NosD OS=Pseudomonas stutzeri OX=316 GN=nosD PE=1 SV=2	nitrous oxidase accessory protein	-
gene2626	nosF	MULTISPECIES: ABC transporter ATP-binding protein	Probable ABC transporter ATP-binding protein NosF OS=Pseudomonas stutzeri OX=316 GN=nosF PE=1 SV=1	Cu-processing system ATP-binding protein	ATP binding;;ATPase activity
gene2627	nosY	MULTISPECIES: ABC transporter permease	Probable ABC transporter permease protein NosY OS=Pseudomonas stutzeri OX=316 GN=nosY PE=1 SV=1	Cu-processing system permease protein	transmembrane transport;;integral component of membrane
gene2628	nosL	nitrous oxide reductase accessory protein NosL	Copper-binding lipoprotein NosL OS=Pseudomonas stutzeri OX=316 GN=nosL PE=2 SV=1	copper chaperone NosL	-
gene2637	nirF	protein nirF	Protein NirF OS=Pseudomonas stutzeri OX=316 GN=nirF PE=4 SV=1	protein NirF	-
gene2638	nirC	MULTISPECIES: cytochrome c	Cytochrome c55X OS=Pseudomonas stutzeri OX=316 GN=nirC PE=3 SV=1	cytochrome c55X	metal ion binding;;electron carrier activity;;heme binding
gene2640	nirS	c-type cytochrome	Nitrite reductase OS=Pseudomonas aeruginosa (strain ATCC 15692 / DSM 22644 / CIP 104116 / JCM 14847 / LMG 12228 / 1C / PRS 101 / PAO1) OX=208964 GN=nirS PE=1 SV=1	nitrite reductase (NO-forming) / hydroxylamine reductase [EC:1.7.2.1 1.7.99.1]	metal ion binding;;electron carrier activity;;heme binding
gene2641	norQ	CbbQ/NirQ/NorQ/GpvN family protein	Denitrification regulatory protein NirQ OS=Pseudomonas stutzeri OX=316 GN=nirQ PE=2 SV=1	nitric oxide reductase NorQ protein	ATP binding;;ATPase activity
gene2642	norE	cytochrome c oxidase subunit 3 family protein	Probable quinol oxidase subunit 3 OS=Staphylococcus saprophyticus subsp. saprophyticus (strain ATCC 15305 / DSM 20229 / NCIMB 8711 / NCTC 7292 / S-41) OX=342451 GN=qoxC PE=3 SV=1	nitric oxide reductase NorE protein	aerobic electron transport chain;;integral component of membrane;;plasma membrane;;cytochrome-c oxidase activity
gene2644	norC	cytochrome c	Nitric oxide reductase subunit C OS=Pseudomonas stutzeri OX=316 GN=norC PE=1 SV=3	nitric oxide reductase subunit C	integral component of membrane;;metal ion binding;;electron carrier activity;;heme binding
gene2645	norB	cbb3-type cytochrome c oxidase subunit I	Nitric oxide reductase subunit B OS=Pseudomonas stutzeri OX=316 GN=norB PE=1 SV=2	nitric oxide reductase subunit B [EC:1.7.2.5]	aerobic respiration;;integral component of membrane;;respiratory chain;;heme binding;;cytochrome-c oxidase activity;;nitric oxide reductase activity
gene2646	norD	VWA domain-containing protein	Protein NorD OS=Pseudomonas stutzeri OX=316 GN=norD PE=4 SV=2	nitric oxide reductase NorD protein	-
gene2947	glnA	glutamine synthetase	Gamma-glutamylputrescine synthetase PuuA OS=Escherichia coli (strain K12) OX=83333 GN=puuA PE=1 SV=2	glutamine synthetase [EC:6.3.1.2]	glutamine biosynthetic process;;glutamate-ammonia ligase activity
gene3058	norC	c-type cytochrome	Nitric oxide reductase subunit C OS=Pseudomonas stutzeri OX=316 GN=norC PE=1 SV=3	nitric oxide reductase subunit C	metal ion binding;;electron carrier activity;;heme binding
gene3059	norB	cbb3-type cytochrome c oxidase subunit I	Nitric oxide reductase subunit B OS=Pseudomonas stutzeri OX=316 GN=norB PE=1 SV=2	nitric oxide reductase subunit B [EC:1.7.2.5]	aerobic respiration;;integral component of membrane;;heme binding;;cytochrome-c oxidase activity;;nitric oxide reductase activity
gene3060	norQ	AAA family ATPase	Protein CbbQ OS=Hydrogenophilus thermoluteolus OX=297 GN=cbbQ PE=3 SV=1	nitric oxide reductase NorQ protein	ATP binding;;ATPase activity
gene3061	norD	VWA domain-containing protein	Uncharacterized protein PA0525 OS=Pseudomonas aeruginosa (strain ATCC 15692 / DSM 22644 / CIP 104116 / JCM 14847 / LMG 12228 / 1C / PRS 101 / PAO1) OX=208964 GN=PA0525 PE=4 SV=1	nitric oxide reductase NorD protein	-
gene3369	glnA	MULTISPECIES: glutamine synthetase	Gamma-glutamylputrescine synthetase PuuA OS=Escherichia coli (strain K12) OX=83333 GN=puuA PE=1 SV=2	glutamine synthetase [EC:6.3.1.2]	glutamine biosynthetic process;;glutamate-ammonia ligase activity;;glutamate-putrescine ligase activity
gene3405	glnA	glutamine synthetase	Glutamate--isopropylamine ligase OS=Pseudomonas sp. OX=306 GN=ipuC PE=1 SV=1	glutamine synthetase [EC:6.3.1.2]	glutamine biosynthetic process;;glutamate-ammonia ligase activity
gene3674	napE	MULTISPECIES: periplasmic nitrate reductase, NapE protein	Protein NapE OS=Paracoccus pantotrophus OX=82367 GN=napE PE=4 SV=1	periplasmic nitrate reductase NapE	integral component of membrane
gene3675	napD	MULTISPECIES: chaperone NapD	Chaperone NapD OS=Shigella flexneri OX=623 GN=napD PE=3 SV=1	periplasmic nitrate reductase NapD	negative regulation of protein transport;;cytoplasm;;signal sequence binding
gene3676	napA	nitrate reductase catalytic subunit NapA	Periplasmic nitrate reductase OS=Pseudomonas mendocina (strain ymp) OX=399739 GN=napA PE=3 SV=1	nitrate reductase (cytochrome) [EC:1.9.6.1]	Mo-molybdopterin cofactor biosynthetic process;;nitrate assimilation;;periplasmic space;;electron carrier activity;;4 iron, 4 sulfur cluster binding;;iron ion binding;;molybdopterin cofactor binding;;molybdenum ion binding;;nitrate reductase activity;;nitrate reductase (cytochrome) activity
gene3677	napB	MULTISPECIES: nitrate reductase cytochrome c-type subunit	Periplasmic nitrate reductase, electron transfer subunit OS=Azospirillum brasilense OX=192 GN=napB PE=3 SV=1	nitrate reductase (cytochrome), electron transfer subunit	anaerobic respiration;;periplasmic space;;metal ion binding
gene3678	napC	MULTISPECIES: cytochrome c3 family protein	Cytochrome c-type protein NapC OS=Paracoccus pantotrophus OX=82367 GN=napC PE=3 SV=1	cytochrome c-type protein NapC	oxidation-reduction process;;denitrification pathway;;integral component of membrane;;metal ion binding;;heme binding
gene4399	glnA	glutamine synthetase	Glutamate--isopropylamine ligase OS=Pseudomonas sp. OX=306 GN=ipuC PE=1 SV=1	glutamine synthetase [EC:6.3.1.2]	glutamine biosynthetic process;;glutamate-ammonia ligase activity
gene5551	glnA	MULTISPECIES: glutamine synthetase	Gamma-glutamylputrescine synthetase PuuA OS=Escherichia coli (strain K12) OX=83333 GN=puuA PE=1 SV=2	glutamine synthetase [EC:6.3.1.2]	glutamine biosynthetic process;;glutamate-ammonia ligase activity;;glutamate-putrescine ligase activity
gene5553	glnA	glutamine synthetase	Gamma-glutamylputrescine synthetase PuuA OS=Escherichia coli (strain K12) OX=83333 GN=puuA PE=1 SV=2	glutamine synthetase [EC:6.3.1.2]	glutamine biosynthetic process;;glutamate-ammonia ligase activity;;glutamate-putrescine ligase activity
