# Supplementary material for: Comparative genomic analysis of two Arctic Pseudomonas strains reveals insights into the aerobic denitrification in cold environments
Source: BMC Genomics. 2023 Sep 11;24:534. doi: 10.1186/s12864-023-09638-1 (PMC10494350; doi:10.1186/s12864-023-09638-1)
Supplement: Supplementary file 1 — Additional file 1: Supplementary Table S1. General features of Pseudomonas sp. PMCC200344 and PMCC200367 and MIGS mandatory information. Supplementary Table S2. ANI similarity between Pseudomonas strains PMCC200344 and PMCC200367 and the reference type strains of related species of the genus Pseudomonas. Supplementary Table S3. dDDH value between Pseudomonas strains PMCC200344 and PMCC200367 and the reference type strains of related species of the genus Pseudomonas. Supplementary Table S4. Genome properties and statistics of Pseudomonas strains PMCC200344 and PMCC200367. Supplementary Table S5. Basic information of genes involved in nitrate reduction pathways in bacteria using BLASTP analysis in multiple databases. Supplementary Table S6. Genes on the genomic islands of Pseudomonas strain PMCC200344. Supplementary Table S7. Genes on the genomic islands of Pseudomonas strain PMCC200367. Supplementary Table S8. Basic information on the Pseudomonas species used for pan genome analysis. Supplementary Table S9. COG annotation of core and pan genes across all 30 Pseudomonas species studied. Supplementary Table S10. Classification of the denitrification, cold adaptation and heavy metal resistance genes in the gene category. Supplementary Table S11. Genes in the noncollinearity region of Pseudomonas strains PMCC200344 and PMCC200367. Supplementary Figure S1. Related denitrification genes in PMCC200344 (a) and PMCC200367 (b). Supplementary Figure S2. Heatmaps comparing the presence or absence of nitrate reduction (a), cold adaptation (b) and heavy metal resistance (c) genes across all 31 Pseudomonas species studied. Supplementary Figure S3. Phylogenetic trees of deduced nitrite reductase NirS (a), DEAD-box RNA helicase DeaD (b) and arsenate reductase ArsC (c) sequences from Arctic strains PMCC200344 and PMCC200367 and the reference type strains of related species of the genus Pseudomonas. The scale bar indicates evolutionary distance. [file 12864_2023_9638_MOESM1_ESM.zip › Table S6..csv]

Island start	Island end	Length	Method	Gene name	Gene ID	Locus	Gene start	Gene end	Strand	Product	External Annotations
863460	874701	11241	Predicted by at least one method			gene0755	863460	863921	-1	cysteine hydrolase family protein
863460	874701	11241	Predicted by at least one method			gene0756	864480	865130	1	hypothetical protein
863460	874701	11241	Predicted by at least one method		alpA	gene0757	865225	865470	1	AlpA family phage regulatory protein
863460	874701	11241	Predicted by at least one method			gene0758	865467	865856	1	recombinase family protein
863460	874701	11241	Predicted by at least one method			gene0759	866053	866709	1	recombinase family protein
863460	874701	11241	Predicted by at least one method			gene0760	866711	867364	1	helix-turn-helix domain-containing protein
863460	874701	11241	Predicted by at least one method			gene0761	867474	868499	1	hypothetical protein
863460	874701	11241	Predicted by at least one method			gene0762	868780	869700	1	MULTISPECIES: hypothetical protein
863460	874701	11241	Predicted by at least one method			gene0763	869787	870854	-1	hypothetical protein
863460	874701	11241	Predicted by at least one method		dcm	gene0764	870839	871903	-1	DNA (cytosine-5-)-methyltransferase
863460	874701	11241	Predicted by at least one method			gene0765	872461	873738	-1	tyrosine-type recombinase/integrase
863460	874701	11241	Predicted by at least one method			gene0766	874414	874701	-1	hypothetical protein
864480	874701	10221	Predicted by at least one method			gene0756	864480	865130	1	hypothetical protein
864480	874701	10221	Predicted by at least one method		alpA	gene0757	865225	865470	1	AlpA family phage regulatory protein
864480	874701	10221	Predicted by at least one method			gene0758	865467	865856	1	recombinase family protein
864480	874701	10221	Predicted by at least one method			gene0759	866053	866709	1	recombinase family protein
864480	874701	10221	Predicted by at least one method			gene0760	866711	867364	1	helix-turn-helix domain-containing protein
864480	874701	10221	Predicted by at least one method			gene0761	867474	868499	1	hypothetical protein
864480	874701	10221	Predicted by at least one method			gene0762	868780	869700	1	MULTISPECIES: hypothetical protein
864480	874701	10221	Predicted by at least one method			gene0763	869787	870854	-1	hypothetical protein
864480	874701	10221	Predicted by at least one method		dcm	gene0764	870839	871903	-1	DNA (cytosine-5-)-methyltransferase
864480	874701	10221	Predicted by at least one method			gene0765	872461	873738	-1	tyrosine-type recombinase/integrase
864480	874701	10221	Predicted by at least one method			gene0766	874414	874701	-1	hypothetical protein
1143009	1147424	4415	Predicted by at least one method			gene1013	1141567	1143084	-1	HAMP domain-containing protein
1143009	1147424	4415	Predicted by at least one method			gene1014	1143081	1143797	-1	response regulator transcription factor
1143009	1147424	4415	Predicted by at least one method		msrB	gene1015	1143949	1144467	1	MULTISPECIES: peptide-methionine (R)-S-oxide reductase MsrB
1143009	1147424	4415	Predicted by at least one method			gene1016	1144510	1146045	1	cytochrome c biogenesis protein DipZ
1143009	1147424	4415	Predicted by at least one method		msrA	gene1017	1146077	1146784	1	peptide-methionine (S)-S-oxide reductase MsrA
1143009	1147424	4415	Predicted by at least one method			gene1018	1146797	1147201	-1	MULTISPECIES: GNAT family N-acetyltransferase
1143009	1147424	4415	Predicted by at least one method			gene1019	1147198	1148211	-1	sensor domain-containing diguanylate cyclase
1162340	1169512	7172	Predicted by at least one method			gene1035	1162896	1163150	1	two pore domain potassium channel family protein
1162340	1169512	7172	Predicted by at least one method			gene1036	1163590	1163901	-1	DUF3077 domain-containing protein
1162340	1169512	7172	Predicted by at least one method			gene1037	1163898	1164002	-1	hypothetical protein
1162340	1169512	7172	Predicted by at least one method			gene1038	1164904	1165770	1	DUF1837 domain-containing protein
1162340	1169512	7172	Predicted by at least one method			gene1039	1165767	1167620	1	DEAD/DEAH box helicase
1162340	1169512	7172	Predicted by at least one method			gene1040	1168227	1168892	1	MULTISPECIES: DCL family protein
1162340	1169512	7172	Predicted by at least one method			gene1041	1169055	1169384	-1	hypothetical protein
1162896	1169384	6488	Predicted by at least one method			gene1035	1162896	1163150	1	two pore domain potassium channel family protein
1162896	1169384	6488	Predicted by at least one method			gene1036	1163590	1163901	-1	DUF3077 domain-containing protein
1162896	1169384	6488	Predicted by at least one method			gene1037	1163898	1164002	-1	hypothetical protein
1162896	1169384	6488	Predicted by at least one method			gene1038	1164904	1165770	1	DUF1837 domain-containing protein
1162896	1169384	6488	Predicted by at least one method			gene1039	1165767	1167620	1	DEAD/DEAH box helicase
1162896	1169384	6488	Predicted by at least one method			gene1040	1168227	1168892	1	MULTISPECIES: DCL family protein
1162896	1169384	6488	Predicted by at least one method			gene1041	1169055	1169384	-1	hypothetical protein
1588085	1611508	23423	Predicted by at least one method			gene1451	1588260	1589210	1	IS481 family transposase
1588085	1611508	23423	Predicted by at least one method			gene1452	1589218	1590636	-1	MFS transporter
1588085	1611508	23423	Predicted by at least one method			gene1453	1590795	1591409	1	transcriptional regulator
1588085	1611508	23423	Predicted by at least one method		toxA	gene1454	1591426	1592163	-1	class I SAM-dependent methyltransferase
1588085	1611508	23423	Predicted by at least one method		amiE	gene1455	1592255	1593661	-1	amidase
1588085	1611508	23423	Predicted by at least one method		patA	gene1456	1593658	1594986	-1	MULTISPECIES: aminotransferase class III-fold pyridoxal phosphate-dependent enzyme
1588085	1611508	23423	Predicted by at least one method		patA	gene1457	1594976	1596109	-1	aminotransferase class III-fold pyridoxal phosphate-dependent enzyme
1588085	1611508	23423	Predicted by at least one method			gene1458	1596109	1596978	-1	TauD/TfdA family dioxygenase
1588085	1611508	23423	Predicted by at least one method			gene1459	1596991	1598523	-1	AMP-binding protein
1588085	1611508	23423	Predicted by at least one method			gene1460	1598520	1599128	-1	thermostable hemolysin
1588085	1611508	23423	Predicted by at least one method		yqjG	gene1461	1599709	1600578	-1	glutathione S-transferase C-terminal domain-containing protein
1588085	1611508	23423	Predicted by at least one method		acpD	gene1462	1600580	1601227	-1	NAD(P)H-dependent oxidoreductase
1588085	1611508	23423	Predicted by at least one method			gene1463	1601446	1601883	-1	PaaI family thioesterase
1588085	1611508	23423	Predicted by at least one method		acd	gene1464	1601894	1602970	-1	acyl-CoA dehydrogenase family protein
1588085	1611508	23423	Predicted by at least one method			gene1465	1602981	1604105	-1	FAD-dependent monooxygenase
1588085	1611508	23423	Predicted by at least one method		asnB	gene1466	1604102	1606048	-1	asparagine synthase (glutamine-hydrolyzing)
1588085	1611508	23423	Predicted by at least one method		liuC	gene1467	1606147	1606929	-1	enoyl-CoA hydratase/isomerase family protein
1588085	1611508	23423	Predicted by at least one method			gene1468	1606929	1608128	-1	hydroxymethylglutaryl-CoA synthase
1588085	1611508	23423	Predicted by at least one method			gene1469	1608946	1609869	1	LysR family transcriptional regulator
1588085	1611508	23423	Predicted by at least one method		tolC	gene1470	1609903	1611291	-1	TolC family outer membrane protein
1588085	1611508	23423	Predicted by at least one method		mexI	gene1471	1611381	1614467	-1	MexW/MexI family multidrug efflux RND transporter permease subunit
1685231	1692634	7403	Predicted by at least one method		fhaB	gene1533	1674597	1686263	1	filamentous hemagglutinin N-terminal domain-containing protein
1685231	1692634	7403	Predicted by at least one method			gene1534	1686260	1686730	1	hypothetical protein
1685231	1692634	7403	Predicted by at least one method			gene1535	1687308	1688693	-1	IS4 family transposase
1685231	1692634	7403	Predicted by at least one method			gene1536	1688826	1689095	-1	-
1685231	1692634	7403	Predicted by at least one method			gene1537	1689537	1690922	1	IS4 family transposase
1685231	1692634	7403	Predicted by at least one method			gene1538	1690885	1691130	1	IS110 family transposase
1685231	1692634	7403	Predicted by at least one method			gene1539	1691130	1691456	1	hypothetical protein
1685231	1692634	7403	Predicted by at least one method		fhaC	gene1540	1691763	1693469	1	ShlB/FhaC/HecB family hemolysin secretion/activation protein
1686260	1691456	5196	Predicted by at least one method		fhaB	gene1533	1674597	1686263	1	filamentous hemagglutinin N-terminal domain-containing protein
1686260	1691456	5196	Predicted by at least one method			gene1534	1686260	1686730	1	hypothetical protein
1686260	1691456	5196	Predicted by at least one method			gene1535	1687308	1688693	-1	IS4 family transposase
1686260	1691456	5196	Predicted by at least one method			gene1536	1688826	1689095	-1	-
1686260	1691456	5196	Predicted by at least one method			gene1537	1689537	1690922	1	IS4 family transposase
1686260	1691456	5196	Predicted by at least one method			gene1538	1690885	1691130	1	IS110 family transposase
1686260	1691456	5196	Predicted by at least one method			gene1539	1691130	1691456	1	hypothetical protein
1701818	1708618	6800	Predicted by at least one method		fhaB	gene1541	1693494	1706252	1	MULTISPECIES: hemagglutinin repeat-containing protein
1701818	1708618	6800	Predicted by at least one method			gene1542	1706777	1708162	1	IS4 family transposase
1701818	1708618	6800	Predicted by at least one method		fhaC	gene1543	1708477	1710183	1	ShlB/FhaC/HecB family hemolysin secretion/activation protein
1713333	1719039	5706	Predicted by at least one method		fhaB	gene1544	1710209	1722334	1	hemagglutinin repeat-containing protein
1719601	1724118	4517	Predicted by at least one method		fhaB	gene1544	1710209	1722334	1	hemagglutinin repeat-containing protein
1719601	1724118	4517	Predicted by at least one method			gene1545	1722331	1722864	1	hypothetical protein
1719601	1724118	4517	Predicted by at least one method			gene1546	1722976	1723248	-1	hypothetical protein
1719601	1724118	4517	Predicted by at least one method		fhaB	gene1547	1723641	1728806	1	hemagglutinin repeat-containing protein
1724340	1730160	5820	Predicted by at least one method		fhaB	gene1547	1723641	1728806	1	hemagglutinin repeat-containing protein
1724340	1730160	5820	Predicted by at least one method			gene1548	1728803	1729114	1	hypothetical protein
1724340	1730160	5820	Predicted by at least one method		fhaB	gene1549	1729456	1734630	1	hemagglutinin repeat-containing protein
1765200	1775994	10794	Predicted by at least one method			gene1576	1765431	1765868	1	type I secretion C-terminal target domain-containing protein
1765200	1775994	10794	Predicted by at least one method		bapA	gene1577	1766051	1769794	-1	Ig-like domain-containing protein
1765200	1775994	10794	Predicted by at least one method			gene1578	1769932	1771905	-1	hypothetical protein
1765200	1775994	10794	Predicted by at least one method			gene1579	1771972	1775136	-1	hypothetical protein
1765200	1775994	10794	Predicted by at least one method			gene1580	1775336	1775878	-1	EAL domain-containing protein
1765200	1775994	10794	Predicted by at least one method			gene1581	1775919	1776677	1	type I secretion C-terminal target domain-containing protein
1987387	2017215	29828	Predicted by at least one method		wzzB	gene1787	1987387	1988436	1	chain-length determining protein
1987387	2017215	29828	Predicted by at least one method		wecB	gene1788	1989596	1990687	1	UDP-N-acetylglucosamine 2-epimerase (non-hydrolyzing)
1987387	2017215	29828	Predicted by at least one method		wecC	gene1789	1990737	1992002	1	UDP-N-acetyl-D-mannosamine dehydrogenase
1987387	2017215	29828	Predicted by at least one method			gene1790	1992190	1993455	1	oligosaccharide flippase family protein
1987387	2017215	29828	Predicted by at least one method			gene1791	1993527	1994666	1	N-acetyl sugar amidotransferase
1987387	2017215	29828	Predicted by at least one method		hisH	gene1792	1994663	1995268	1	imidazole glycerol phosphate synthase subunit HisH
1987387	2017215	29828	Predicted by at least one method		hisF	gene1793	1995272	1996051	1	imidazole glycerol phosphate synthase subunit HisF
1987387	2017215	29828	Predicted by at least one method			gene1794	1996115	1996933	1	glycosyltransferase
1987387	2017215	29828	Predicted by at least one method			gene1795	1996944	1999079	1	zinc-binding dehydrogenase
1987387	2017215	29828	Predicted by at least one method			gene1796	1999079	2000908	1	heparinase II/III family protein
1987387	2017215	29828	Predicted by at least one method			gene1797	2000905	2002122	1	glycosyltransferase
1987387	2017215	29828	Predicted by at least one method			gene1798	2002131	2002712	1	sugar transferase
1987387	2017215	29828	Predicted by at least one method			gene1799	2002851	2004026	1	DegT/DnrJ/EryC1/StrS family aminotransferase
1987387	2017215	29828	Predicted by at least one method			gene1800	2004167	2006176	1	polysaccharide biosynthesis protein
1987387	2017215	29828	Predicted by at least one method			gene1801	2006368	2008113	1	family 78 glycoside hydrolase catalytic domain
1987387	2017215	29828	Predicted by at least one method			gene1802	2008182	2009531	-1	oligosaccharide repeat unit polymerase
1987387	2017215	29828	Predicted by at least one method			gene1803	2009714	2011726	-1	acyltransferase
1987387	2017215	29828	Predicted by at least one method			gene1804	2012214	2014220	1	acyltransferase
1987387	2017215	29828	Predicted by at least one method			gene1805	2014288	2014935	-1	aspartyl/asparaginyl beta-hydroxylase domain-containing protein
1987387	2017215	29828	Predicted by at least one method		paaH	gene1806	2014975	2015829	-1	3-hydroxybutyryl-CoA dehydrogenase
1987387	2017215	29828	Predicted by at least one method			gene1807	2015844	2016500	-1	NeuD/PglB/VioB family sugar acetyltransferase
1987387	2017215	29828	Predicted by at least one method			gene1808	2016856	2017215	1	Mobile element protein
2012372	2016773	4401	Predicted by at least one method			gene1804	2012214	2014220	1	acyltransferase
2012372	2016773	4401	Predicted by at least one method			gene1805	2014288	2014935	-1	aspartyl/asparaginyl beta-hydroxylase domain-containing protein
2012372	2016773	4401	Predicted by at least one method		paaH	gene1806	2014975	2015829	-1	3-hydroxybutyryl-CoA dehydrogenase
2012372	2016773	4401	Predicted by at least one method			gene1807	2015844	2016500	-1	NeuD/PglB/VioB family sugar acetyltransferase
2254399	2275730	21331	Predicted by at least one method			gene2018	2254399	2254839	-1	MerR family transcriptional regulator
2254399	2275730	21331	Predicted by at least one method			gene2019	2254919	2255434	1	DUF2938 family protein
2254399	2275730	21331	Predicted by at least one method			gene2020	2255698	2256180	-1	GNAT family N-acetyltransferase
2254399	2275730	21331	Predicted by at least one method			gene2021	2256345	2256560	-1	hypothetical protein
2254399	2275730	21331	Predicted by at least one method			gene2022	2257295	2257753	1	hypothetical protein
2254399	2275730	21331	Predicted by at least one method			gene2023	2258340	2258657	1	IS66 family insertion sequence hypothetical protein
2254399	2275730	21331	Predicted by at least one method			gene2024	2258654	2258989	1	IS66 family insertion sequence element accessory protein TnpB
2254399	2275730	21331	Predicted by at least one method			gene2025	2259052	2260578	1	IS66 family transposase
2254399	2275730	21331	Predicted by at least one method			gene2026	2260694	2260936	-1	hypothetical protein
2254399	2275730	21331	Predicted by at least one method			gene2027	2261104	2261682	-1	hypothetical protein
2254399	2275730	21331	Predicted by at least one method			gene2028	2261972	2262592	1	tyrosine-type recombinase/integrase
2254399	2275730	21331	Predicted by at least one method			gene2029	2262765	2263145	-1	MULTISPECIES: hypothetical protein
2254399	2275730	21331	Predicted by at least one method			gene2030	2263342	2263557	-1	hypothetical protein
2254399	2275730	21331	Predicted by at least one method			gene2031	2264220	2268233	-1	hypothetical protein
2254399	2275730	21331	Predicted by at least one method			gene2032	2269113	2269991	-1	hypothetical protein
2254399	2275730	21331	Predicted by at least one method			gene2033	2270217	2270876	-1	hypothetical protein
2254399	2275730	21331	Predicted by at least one method			gene2034	2270873	2273470	-1	integrase
2254399	2275730	21331	Predicted by at least one method			gene2035	2273480	2274880	-1	site-specific integrase
2254399	2275730	21331	Predicted by at least one method			gene2036	2274911	2275108	-1	MULTISPECIES: hypothetical protein
2254399	2275730	21331	Predicted by at least one method			gene2037	2275467	2275730	-1	MULTISPECIES: DUF4404 family protein
2254399	2258989	4590	Predicted by at least one method			gene2018	2254399	2254839	-1	MerR family transcriptional regulator
2254399	2258989	4590	Predicted by at least one method			gene2019	2254919	2255434	1	DUF2938 family protein
2254399	2258989	4590	Predicted by at least one method			gene2020	2255698	2256180	-1	GNAT family N-acetyltransferase
2254399	2258989	4590	Predicted by at least one method			gene2021	2256345	2256560	-1	hypothetical protein
2254399	2258989	4590	Predicted by at least one method			gene2022	2257295	2257753	1	hypothetical protein
2254399	2258989	4590	Predicted by at least one method			gene2023	2258340	2258657	1	IS66 family insertion sequence hypothetical protein
2254399	2258989	4590	Predicted by at least one method			gene2024	2258654	2258989	1	IS66 family insertion sequence element accessory protein TnpB
2260694	2275730	15036	Predicted by at least one method			gene2026	2260694	2260936	-1	hypothetical protein
2260694	2275730	15036	Predicted by at least one method			gene2027	2261104	2261682	-1	hypothetical protein
2260694	2275730	15036	Predicted by at least one method			gene2028	2261972	2262592	1	tyrosine-type recombinase/integrase
2260694	2275730	15036	Predicted by at least one method			gene2029	2262765	2263145	-1	MULTISPECIES: hypothetical protein
2260694	2275730	15036	Predicted by at least one method			gene2030	2263342	2263557	-1	hypothetical protein
2260694	2275730	15036	Predicted by at least one method			gene2031	2264220	2268233	-1	hypothetical protein
2260694	2275730	15036	Predicted by at least one method			gene2032	2269113	2269991	-1	hypothetical protein
2260694	2275730	15036	Predicted by at least one method			gene2033	2270217	2270876	-1	hypothetical protein
2260694	2275730	15036	Predicted by at least one method			gene2034	2270873	2273470	-1	integrase
2260694	2275730	15036	Predicted by at least one method			gene2035	2273480	2274880	-1	site-specific integrase
2260694	2275730	15036	Predicted by at least one method			gene2036	2274911	2275108	-1	MULTISPECIES: hypothetical protein
2260694	2275730	15036	Predicted by at least one method			gene2037	2275467	2275730	-1	MULTISPECIES: DUF4404 family protein
2261873	2275538	13665	Predicted by at least one method			gene2028	2261972	2262592	1	tyrosine-type recombinase/integrase
2261873	2275538	13665	Predicted by at least one method			gene2029	2262765	2263145	-1	MULTISPECIES: hypothetical protein
2261873	2275538	13665	Predicted by at least one method			gene2030	2263342	2263557	-1	hypothetical protein
2261873	2275538	13665	Predicted by at least one method			gene2031	2264220	2268233	-1	hypothetical protein
2261873	2275538	13665	Predicted by at least one method			gene2032	2269113	2269991	-1	hypothetical protein
2261873	2275538	13665	Predicted by at least one method			gene2033	2270217	2270876	-1	hypothetical protein
2261873	2275538	13665	Predicted by at least one method			gene2034	2270873	2273470	-1	integrase
2261873	2275538	13665	Predicted by at least one method			gene2035	2273480	2274880	-1	site-specific integrase
2261873	2275538	13665	Predicted by at least one method			gene2036	2274911	2275108	-1	MULTISPECIES: hypothetical protein
2261873	2275538	13665	Predicted by at least one method			gene2037	2275467	2275730	-1	MULTISPECIES: DUF4404 family protein
2347421	2351577	4156	Predicted by at least one method			gene2108	2347298	2349169	1	AcsC protein
2347421	2351577	4156	Predicted by at least one method		sbnG	gene2109	2349163	2349936	1	siderophore biosynthesis protein SbnG
2347421	2351577	4156	Predicted by at least one method			gene2110	2349941	2351788	1	AcsA protein
2388844	2396741	7897	Predicted by at least one method			gene2156	2388314	2388925	-1	glutathione S-transferase
2388844	2396741	7897	Predicted by at least one method			gene2157	2389191	2389475	-1	hypothetical protein
2388844	2396741	7897	Predicted by at least one method			gene2158	2389710	2390246	-1	AAA family ATPase
2388844	2396741	7897	Predicted by at least one method		betB	gene2159	2391026	2392498	-1	aldehyde dehydrogenase family protein
2388844	2396741	7897	Predicted by at least one method		potC	gene2160	2392491	2393318	-1	ABC transporter permease
2388844	2396741	7897	Predicted by at least one method		potB	gene2161	2393320	2394237	-1	ABC transporter permease
2388844	2396741	7897	Predicted by at least one method		potD	gene2162	2394268	2395410	-1	spermidine/putrescine ABC transporter substrate-binding protein
2388844	2396741	7897	Predicted by at least one method		potA	gene2163	2395450	2396577	-1	spermidine/putrescine ABC transporter ATP-binding subunit
2388844	2396741	7897	Predicted by at least one method			gene2164	2396683	2397678	-1	LuxR family transcriptional regulator
2397188	2402749	5561	Predicted by at least one method			gene2164	2396683	2397678	-1	LuxR family transcriptional regulator
2397188	2402749	5561	Predicted by at least one method			gene2165	2397823	2398851	1	acyl-CoA/acyl-ACP dehydrogenase
2397188	2402749	5561	Predicted by at least one method			gene2166	2398848	2399180	1	acyl-CoA dehydrogenase family protein
2397188	2402749	5561	Predicted by at least one method			gene2167	2399177	2399461	1	acyl-CoA dehydrogenase family protein
2397188	2402749	5561	Predicted by at least one method			gene2168	2399470	2399733	1	acyl-CoA dehydrogenase family protein
2397188	2402749	5561	Predicted by at least one method			gene2169	2399678	2400205	1	acyl-CoA/acyl-ACP dehydrogenase
2397188	2402749	5561	Predicted by at least one method		atoB	gene2170	2400232	2401380	1	acetyl-CoA C-acetyltransferase
2397188	2402749	5561	Predicted by at least one method			gene2171	2401407	2402303	1	SDR family oxidoreductase
2474237	2479082	4845	Predicted by at least one method			gene2238	2474237	2474659	1	MULTISPECIES: hypothetical protein
2474237	2479082	4845	Predicted by at least one method			gene2239	2474713	2475006	-1	hypothetical protein
2474237	2479082	4845	Predicted by at least one method			gene2240	2475069	2475659	1	-
2474237	2479082	4845	Predicted by at least one method			gene2241	2475647	2476069	-1	hypothetical protein
2474237	2479082	4845	Predicted by at least one method			gene2242	2476223	2476546	-1	cytosine permease
2474237	2479082	4845	Predicted by at least one method			gene2243	2476631	2477125	1	hypothetical protein
2474237	2479082	4845	Predicted by at least one method			gene2244	2477255	2477473	-1	PLDc N-terminal domain-containing protein
2474237	2479082	4845	Predicted by at least one method			gene2245	2477667	2479082	-1	cytosine permease
2503818	2508490	4672	Predicted by at least one method			gene2270	2502949	2504196	1	MFS transporter
2503818	2508490	4672	Predicted by at least one method			gene2271	2504556	2505980	-1	diguanylate cyclase
2503818	2508490	4672	Predicted by at least one method			gene2272	2506179	2506469	-1	MULTISPECIES: hypothetical protein
2503818	2508490	4672	Predicted by at least one method			gene2273	2506638	2506961	-1	MULTISPECIES: LysR family transcriptional regulator
2503818	2508490	4672	Predicted by at least one method			gene2274	2506904	2507401	-1	LysR family transcriptional regulator
2503818	2508490	4672	Predicted by at least one method			gene2275	2507359	2507844	-1	MULTISPECIES: hypothetical protein
2503818	2508490	4672	Predicted by at least one method			gene2276	2508019	2508219	1	MULTISPECIES: YbdD/YjiX family protein
2503818	2508490	4672	Predicted by at least one method			gene2277	2508216	2508482	-1	hypothetical protein
2670832	2677759	6927	Predicted by at least one method			gene2419	2670832	2671161	1	DUF4102 domain-containing protein
2670832	2677759	6927	Predicted by at least one method		rsbU_P	gene2420	2671619	2672326	1	PAS domain S-box protein
2670832	2677759	6927	Predicted by at least one method			gene2421	2672292	2673419	-1	MULTISPECIES: RsbRD N-terminal domain-containing protein
2670832	2677759	6927	Predicted by at least one method			gene2422	2673406	2673651	-1	-
2670832	2677759	6927	Predicted by at least one method			gene2423	2673767	2674420	1	hypothetical protein
2670832	2677759	6927	Predicted by at least one method			gene2424	2674420	2674851	1	MULTISPECIES: phage holin family protein
2670832	2677759	6927	Predicted by at least one method			gene2425	2674848	2675672	1	DUF3618 domain-containing protein
2670832	2677759	6927	Predicted by at least one method			gene2426	2675747	2675986	-1	MULTISPECIES: hypothetical protein
2670832	2677759	6927	Predicted by at least one method		gshA	gene2427	2676620	2677759	1	carboxylate-amine ligase
2711714	2716511	4797	Predicted by at least one method			gene2463	2711714	2712028	-1	hypothetical protein
2711714	2716511	4797	Predicted by at least one method			gene2464	2712253	2712480	1	hypothetical protein
2711714	2716511	4797	Predicted by at least one method			gene2465	2712555	2714786	-1	lipase
2711714	2716511	4797	Predicted by at least one method			gene2466	2714801	2715658	-1	hypothetical protein
2711714	2716511	4797	Predicted by at least one method			gene2467	2715651	2716511	-1	hypothetical protein
2711714	2716511	4797	Predicted by at least one method			gene2468	2716508	2717350	-1	DUF4123 domain-containing protein
2768178	2772769	4591	Predicted by at least one method		potF	gene2506	2767099	2768184	1	polyamine ABC transporter substrate-binding protein
2768178	2772769	4591	Predicted by at least one method			gene2507	2768227	2768685	1	transposase
2768178	2772769	4591	Predicted by at least one method		prtC	gene2508	2769164	2770621	1	serralysin family metalloprotease
2768178	2772769	4591	Predicted by at least one method			gene2509	2770767	2771114	1	MULTISPECIES: AprI/Inh family metalloprotease inhibitor
2768178	2772769	4591	Predicted by at least one method		hasD	gene2510	2771302	2773077	1	type I secretion system permease/ATPase
2773224	2786046	12822	Predicted by at least one method		hasE	gene2511	2773074	2774408	1	HlyD family type I secretion periplasmic adaptor subunit
2773224	2786046	12822	Predicted by at least one method		hasF	gene2512	2774411	2775772	1	TolC family outer membrane protein
2773224	2786046	12822	Predicted by at least one method		ssp	gene2513	2775972	2778935	1	autotransporter serine protease
2773224	2786046	12822	Predicted by at least one method		ssp	gene2514	2779156	2782203	1	autotransporter serine protease
2773224	2786046	12822	Predicted by at least one method			gene2515	2782227	2783915	1	lipase R
2773224	2786046	12822	Predicted by at least one method			gene2516	2784011	2785864	1	polyurethanase
2773224	2786046	12822	Predicted by at least one method			gene2517	2785998	2786222	-1	MULTISPECIES: YgdI/YgdR family lipoprotein
2812957	2818726	5769	Predicted by at least one method			gene2537	2812957	2813151	1	hypothetical protein
2812957	2818726	5769	Predicted by at least one method			gene2538	2813229	2813519	-1	hypothetical protein
2812957	2818726	5769	Predicted by at least one method			gene2539	2814167	2814358	1	antitoxin
2812957	2818726	5769	Predicted by at least one method			gene2540	2814927	2815160	1	metalloregulator ArsR/SmtB family transcription factor
2812957	2818726	5769	Predicted by at least one method			gene2541	2815199	2816269	1	NAD(P)/FAD-dependent oxidoreductase
2812957	2818726	5769	Predicted by at least one method			gene2542	2816323	2817468	-1	MFS transporter
2812957	2818726	5769	Predicted by at least one method			gene2543	2817662	2818159	1	MarR family transcriptional regulator
2812957	2818726	5769	Predicted by at least one method		pat	gene2544	2818223	2818726	1	GNAT family N-acetyltransferase
2813914	2820865	6951	Predicted by at least one method			gene2539	2814167	2814358	1	antitoxin
2813914	2820865	6951	Predicted by at least one method			gene2540	2814927	2815160	1	metalloregulator ArsR/SmtB family transcription factor
2813914	2820865	6951	Predicted by at least one method			gene2541	2815199	2816269	1	NAD(P)/FAD-dependent oxidoreductase
2813914	2820865	6951	Predicted by at least one method			gene2542	2816323	2817468	-1	MFS transporter
2813914	2820865	6951	Predicted by at least one method			gene2543	2817662	2818159	1	MarR family transcriptional regulator
2813914	2820865	6951	Predicted by at least one method		pat	gene2544	2818223	2818726	1	GNAT family N-acetyltransferase
2813914	2820865	6951	Predicted by at least one method			gene2545	2818738	2820093	1	MULTISPECIES: FAD-dependent oxidoreductase
2813914	2820865	6951	Predicted by at least one method		arsC	gene2546	2820415	2820828	1	MULTISPECIES: arsenate reductase ArsC
2813914	2820865	6951	Predicted by at least one method		arsR	gene2547	2820838	2821209	1	MULTISPECIES: metalloregulator ArsR/SmtB family transcription factor
2827035	2831107	4072	Predicted by at least one method			gene2554	2827035	2827655	-1	tyrosine-type recombinase/integrase
2827035	2831107	4072	Predicted by at least one method			gene2555	2827871	2828287	-1	ATPase
2827035	2831107	4072	Predicted by at least one method			gene2556	2828908	2829498	-1	-
2827035	2831107	4072	Predicted by at least one method			gene2557	2829602	2829757	-1	IS5/IS1182 family transposase
2827035	2831107	4072	Predicted by at least one method			gene2558	2830016	2830567	1	chalcone isomerase family protein
2827035	2831107	4072	Predicted by at least one method			gene2559	2830581	2830982	1	DUF3833 family protein
2827035	2831107	4072	Predicted by at least one method			gene2560	2830979	2831107	1	DNA binding protein
2841857	2893159	51302	Predicted by at least one method			gene2572	2841857	2842243	1	nuclear transport factor 2 family protein
2841857	2893159	51302	Predicted by at least one method			gene2573	2842475	2842915	1	SRPBCC family protein
2841857	2893159	51302	Predicted by at least one method			gene2574	2843446	2844072	1	aldehyde dehydrogenase
2841857	2893159	51302	Predicted by at least one method			gene2575	2844108	2844902	1	aldehyde dehydrogenase
2841857	2893159	51302	Predicted by at least one method			gene2576	2845083	2845352	-1	IS1182 family transposase
2841857	2893159	51302	Predicted by at least one method			gene2577	2845838	2846497	-1	NAD(P)H-binding protein
2841857	2893159	51302	Predicted by at least one method			gene2578	2846494	2847153	-1	SDR family oxidoreductase
2841857	2893159	51302	Predicted by at least one method			gene2579	2847280	2847666	-1	putative lumazine-binding protein
2841857	2893159	51302	Predicted by at least one method			gene2580	2847772	2848413	-1	SNARE associated Golgi protein
2841857	2893159	51302	Predicted by at least one method			gene2581	2848618	2849265	1	TetR/AcrR family transcriptional regulator
2841857	2893159	51302	Predicted by at least one method			gene2582	2849936	2850325	-1	helix-turn-helix transcriptional regulator
2841857	2893159	51302	Predicted by at least one method			gene2583	2850438	2851478	1	MULTISPECIES: NADPH dehydrogenase NamA
2841857	2893159	51302	Predicted by at least one method			gene2584	2851541	2851924	1	nuclear transport factor 2 family protein
2841857	2893159	51302	Predicted by at least one method			gene2585	2852135	2853154	1	alpha/beta hydrolase
2841857	2893159	51302	Predicted by at least one method			gene2586	2853333	2853827	1	hypothetical protein
2841857	2893159	51302	Predicted by at least one method			gene2587	2853960	2854970	-1	MULTISPECIES: zinc-binding dehydrogenase
2841857	2893159	51302	Predicted by at least one method		bpeT	gene2588	2855137	2856054	1	LysR family transcriptional regulator
2841857	2893159	51302	Predicted by at least one method			gene2589	2856569	2857633	-1	IS4 family transposase
2841857	2893159	51302	Predicted by at least one method		fabG	gene2590	2857846	2858622	1	SDR family oxidoreductase
2841857	2893159	51302	Predicted by at least one method			gene2591	2858819	2859034	1	MULTISPECIES: hypothetical protein
2841857	2893159	51302	Predicted by at least one method		dgcB	gene2592	2859869	2860906	1	diguanylate cyclase
2841857	2893159	51302	Predicted by at least one method			gene2593	2860806	2861876	-1	MULTISPECIES: IS66 family transposase
2841857	2893159	51302	Predicted by at least one method			gene2594	2861919	2862551	-1	IS66 family transposase
2841857	2893159	51302	Predicted by at least one method			gene2595	2862633	2863283	-1	IS66 family insertion sequence element accessory protein TnpB
2841857	2893159	51302	Predicted by at least one method			gene2596	2864424	2868296	1	hypothetical protein
2841857	2893159	51302	Predicted by at least one method			gene2597	2868395	2869213	1	hypothetical protein
2841857	2893159	51302	Predicted by at least one method			gene2598	2869373	2869588	-1	hypothetical protein
2841857	2893159	51302	Predicted by at least one method			gene2599	2869837	2870928	-1	chemotaxis protein
2841857	2893159	51302	Predicted by at least one method			gene2600	2870895	2871662	-1	chemotaxis protein
2841857	2893159	51302	Predicted by at least one method			gene2601	2871951	2873417	-1	hypothetical protein
2841857	2893159	51302	Predicted by at least one method			gene2602	2873687	2873944	1	hypothetical protein
2841857	2893159	51302	Predicted by at least one method			gene2603	2873941	2874138	-1	-
2841857	2893159	51302	Predicted by at least one method			gene2604	2874095	2875018	-1	hypothetical protein
2841857	2893159	51302	Predicted by at least one method			gene2605	2875060	2877384	-1	AAA family ATPase
2841857	2893159	51302	Predicted by at least one method		sbcC	gene2606	2877486	2880506	-1	AAA family ATPase
2841857	2893159	51302	Predicted by at least one method			gene2607	2880503	2881102	-1	hypothetical protein
2841857	2893159	51302	Predicted by at least one method			gene2608	2881104	2883077	-1	hypothetical protein
2841857	2893159	51302	Predicted by at least one method			gene2609	2883605	2883886	-1	helix-turn-helix transcriptional regulator
2841857	2893159	51302	Predicted by at least one method			gene2610	2883972	2884412	1	hypothetical protein
2841857	2893159	51302	Predicted by at least one method			gene2611	2884625	2885074	-1	hypothetical protein
2841857	2893159	51302	Predicted by at least one method			gene2612	2885071	2887416	-1	hypothetical protein
2841857	2893159	51302	Predicted by at least one method			gene2613	2887413	2888924	-1	site-specific integrase
2841857	2893159	51302	Predicted by at least one method			gene2614	2888924	2890063	-1	site-specific integrase
2841857	2893159	51302	Predicted by at least one method			gene2615	2890411	2890965	1	hypothetical protein
2841857	2893159	51302	Predicted by at least one method			gene2616	2891102	2891368	1	XRE family transcriptional regulator
2841857	2893159	51302	Predicted by at least one method			gene2617	2891633	2893159	-1	IS66 family transposase
2842475	2850325	7850	Predicted by at least one method			gene2573	2842475	2842915	1	SRPBCC family protein
2842475	2850325	7850	Predicted by at least one method			gene2574	2843446	2844072	1	aldehyde dehydrogenase
2842475	2850325	7850	Predicted by at least one method			gene2575	2844108	2844902	1	aldehyde dehydrogenase
2842475	2850325	7850	Predicted by at least one method			gene2576	2845083	2845352	-1	IS1182 family transposase
2842475	2850325	7850	Predicted by at least one method			gene2577	2845838	2846497	-1	NAD(P)H-binding protein
2842475	2850325	7850	Predicted by at least one method			gene2578	2846494	2847153	-1	SDR family oxidoreductase
2842475	2850325	7850	Predicted by at least one method			gene2579	2847280	2847666	-1	putative lumazine-binding protein
2842475	2850325	7850	Predicted by at least one method			gene2580	2847772	2848413	-1	SNARE associated Golgi protein
2842475	2850325	7850	Predicted by at least one method			gene2581	2848618	2849265	1	TetR/AcrR family transcriptional regulator
2842475	2850325	7850	Predicted by at least one method			gene2582	2849936	2850325	-1	helix-turn-helix transcriptional regulator
2846836	2852509	5673	Predicted by at least one method			gene2578	2846494	2847153	-1	SDR family oxidoreductase
2846836	2852509	5673	Predicted by at least one method			gene2579	2847280	2847666	-1	putative lumazine-binding protein
2846836	2852509	5673	Predicted by at least one method			gene2580	2847772	2848413	-1	SNARE associated Golgi protein
2846836	2852509	5673	Predicted by at least one method			gene2581	2848618	2849265	1	TetR/AcrR family transcriptional regulator
2846836	2852509	5673	Predicted by at least one method			gene2582	2849936	2850325	-1	helix-turn-helix transcriptional regulator
2846836	2852509	5673	Predicted by at least one method			gene2583	2850438	2851478	1	MULTISPECIES: NADPH dehydrogenase NamA
2846836	2852509	5673	Predicted by at least one method			gene2584	2851541	2851924	1	nuclear transport factor 2 family protein
2846836	2852509	5673	Predicted by at least one method			gene2585	2852135	2853154	1	alpha/beta hydrolase
2853067	2859341	6274	Predicted by at least one method			gene2585	2852135	2853154	1	alpha/beta hydrolase
2853067	2859341	6274	Predicted by at least one method			gene2586	2853333	2853827	1	hypothetical protein
2853067	2859341	6274	Predicted by at least one method			gene2587	2853960	2854970	-1	MULTISPECIES: zinc-binding dehydrogenase
2853067	2859341	6274	Predicted by at least one method		bpeT	gene2588	2855137	2856054	1	LysR family transcriptional regulator
2853067	2859341	6274	Predicted by at least one method			gene2589	2856569	2857633	-1	IS4 family transposase
2853067	2859341	6274	Predicted by at least one method		fabG	gene2590	2857846	2858622	1	SDR family oxidoreductase
2853067	2859341	6274	Predicted by at least one method			gene2591	2858819	2859034	1	MULTISPECIES: hypothetical protein
2863037	2890249	27212	Predicted by at least one method			gene2595	2862633	2863283	-1	IS66 family insertion sequence element accessory protein TnpB
2863037	2890249	27212	Predicted by at least one method			gene2596	2864424	2868296	1	hypothetical protein
2863037	2890249	27212	Predicted by at least one method			gene2597	2868395	2869213	1	hypothetical protein
2863037	2890249	27212	Predicted by at least one method			gene2598	2869373	2869588	-1	hypothetical protein
2863037	2890249	27212	Predicted by at least one method			gene2599	2869837	2870928	-1	chemotaxis protein
2863037	2890249	27212	Predicted by at least one method			gene2600	2870895	2871662	-1	chemotaxis protein
2863037	2890249	27212	Predicted by at least one method			gene2601	2871951	2873417	-1	hypothetical protein
2863037	2890249	27212	Predicted by at least one method			gene2602	2873687	2873944	1	hypothetical protein
2863037	2890249	27212	Predicted by at least one method			gene2603	2873941	2874138	-1	-
2863037	2890249	27212	Predicted by at least one method			gene2604	2874095	2875018	-1	hypothetical protein
2863037	2890249	27212	Predicted by at least one method			gene2605	2875060	2877384	-1	AAA family ATPase
2863037	2890249	27212	Predicted by at least one method		sbcC	gene2606	2877486	2880506	-1	AAA family ATPase
2863037	2890249	27212	Predicted by at least one method			gene2607	2880503	2881102	-1	hypothetical protein
2863037	2890249	27212	Predicted by at least one method			gene2608	2881104	2883077	-1	hypothetical protein
2863037	2890249	27212	Predicted by at least one method			gene2609	2883605	2883886	-1	helix-turn-helix transcriptional regulator
2863037	2890249	27212	Predicted by at least one method			gene2610	2883972	2884412	1	hypothetical protein
2863037	2890249	27212	Predicted by at least one method			gene2611	2884625	2885074	-1	hypothetical protein
2863037	2890249	27212	Predicted by at least one method			gene2612	2885071	2887416	-1	hypothetical protein
2863037	2890249	27212	Predicted by at least one method			gene2613	2887413	2888924	-1	site-specific integrase
2863037	2890249	27212	Predicted by at least one method			gene2614	2888924	2890063	-1	site-specific integrase
2864424	2891368	26944	Predicted by at least one method			gene2596	2864424	2868296	1	hypothetical protein
2864424	2891368	26944	Predicted by at least one method			gene2597	2868395	2869213	1	hypothetical protein
2864424	2891368	26944	Predicted by at least one method			gene2598	2869373	2869588	-1	hypothetical protein
2864424	2891368	26944	Predicted by at least one method			gene2599	2869837	2870928	-1	chemotaxis protein
2864424	2891368	26944	Predicted by at least one method			gene2600	2870895	2871662	-1	chemotaxis protein
2864424	2891368	26944	Predicted by at least one method			gene2601	2871951	2873417	-1	hypothetical protein
2864424	2891368	26944	Predicted by at least one method			gene2602	2873687	2873944	1	hypothetical protein
2864424	2891368	26944	Predicted by at least one method			gene2603	2873941	2874138	-1	-
2864424	2891368	26944	Predicted by at least one method			gene2604	2874095	2875018	-1	hypothetical protein
2864424	2891368	26944	Predicted by at least one method			gene2605	2875060	2877384	-1	AAA family ATPase
2864424	2891368	26944	Predicted by at least one method		sbcC	gene2606	2877486	2880506	-1	AAA family ATPase
2864424	2891368	26944	Predicted by at least one method			gene2607	2880503	2881102	-1	hypothetical protein
2864424	2891368	26944	Predicted by at least one method			gene2608	2881104	2883077	-1	hypothetical protein
2864424	2891368	26944	Predicted by at least one method			gene2609	2883605	2883886	-1	helix-turn-helix transcriptional regulator
2864424	2891368	26944	Predicted by at least one method			gene2610	2883972	2884412	1	hypothetical protein
2864424	2891368	26944	Predicted by at least one method			gene2611	2884625	2885074	-1	hypothetical protein
2864424	2891368	26944	Predicted by at least one method			gene2612	2885071	2887416	-1	hypothetical protein
2864424	2891368	26944	Predicted by at least one method			gene2613	2887413	2888924	-1	site-specific integrase
2864424	2891368	26944	Predicted by at least one method			gene2614	2888924	2890063	-1	site-specific integrase
2864424	2891368	26944	Predicted by at least one method			gene2615	2890411	2890965	1	hypothetical protein
2864424	2891368	26944	Predicted by at least one method			gene2616	2891102	2891368	1	XRE family transcriptional regulator
2893976	2904165	10189	Predicted by at least one method		scrY	gene2620	2894259	2895815	-1	carbohydrate porin
2893976	2904165	10189	Predicted by at least one method		thuE	gene2621	2895981	2897255	1	ABC transporter substrate-binding protein
2893976	2904165	10189	Predicted by at least one method		thuF	gene2622	2897277	2898239	1	sugar ABC transporter permease
2893976	2904165	10189	Predicted by at least one method		thuG	gene2623	2898236	2899078	1	carbohydrate ABC transporter permease
2893976	2904165	10189	Predicted by at least one method		malK	gene2624	2899106	2900251	1	sn-glycerol-3-phosphate ABC transporter ATP-binding protein UgpC
2893976	2904165	10189	Predicted by at least one method		sacA	gene2625	2900248	2901750	1	sucrose-6-phosphate hydrolase
2893976	2904165	10189	Predicted by at least one method			gene2626	2901826	2902818	1	LacI family DNA-binding transcriptional regulator
2893976	2904165	10189	Predicted by at least one method			gene2627	2903075	2903599	-1	transporter suffix domain-containing protein
2893976	2904165	10189	Predicted by at least one method			gene2628	2903718	2905271	1	MULTISPECIES: TolC family protein
2980824	2988432	7608	Predicted by at least one method			gene2695	2981121	2982251	1	PAS domain-containing protein
2980824	2988432	7608	Predicted by at least one method			gene2696	2982248	2983684	1	sigma 54-interacting transcriptional regulator
2980824	2988432	7608	Predicted by at least one method		dmmC	gene2697	2983928	2984530	1	hypothetical protein
2980824	2988432	7608	Predicted by at least one method		dmmB	gene2698	2984527	2985495	1	2Fe-2S iron-sulfur cluster binding domain-containing protein
2980824	2988432	7608	Predicted by at least one method		dmmA	gene2699	2985513	2986553	1	DUF3445 domain-containing protein
2980824	2988432	7608	Predicted by at least one method			gene2700	2986642	2988171	1	amino acid permease
2980824	2988432	7608	Predicted by at least one method		prr	gene2701	2988225	2989649	1	gamma-aminobutyraldehyde dehydrogenase
3036793	3043327	6534	Predicted by at least one method			gene2738	3036939	3037088	1	Glucitol operon repressor
3036793	3043327	6534	Predicted by at least one method			gene2739	3037426	3038115	1	uncharacterized protein C7536_10221
3036793	3043327	6534	Predicted by at least one method			gene2740	3038134	3039318	-1	patatin-like phospholipase family protein
3036793	3043327	6534	Predicted by at least one method			gene2741	3039419	3039883	-1	MULTISPECIES: MaoC family dehydratase
3036793	3043327	6534	Predicted by at least one method			gene2742	3039897	3040328	-1	hypothetical protein
3036793	3043327	6534	Predicted by at least one method			gene2743	3040395	3041495	-1	AI-2E family transporter
3036793	3043327	6534	Predicted by at least one method			gene2744	3041711	3042853	-1	IS481 family transposase
3036793	3043327	6534	Predicted by at least one method			gene2745	3043137	3043772	-1	MULTISPECIES: response regulator transcription factor
3036939	3043772	6833	Predicted by at least one method			gene2738	3036939	3037088	1	Glucitol operon repressor
3036939	3043772	6833	Predicted by at least one method			gene2739	3037426	3038115	1	uncharacterized protein C7536_10221
3036939	3043772	6833	Predicted by at least one method			gene2740	3038134	3039318	-1	patatin-like phospholipase family protein
3036939	3043772	6833	Predicted by at least one method			gene2741	3039419	3039883	-1	MULTISPECIES: MaoC family dehydratase
3036939	3043772	6833	Predicted by at least one method			gene2742	3039897	3040328	-1	hypothetical protein
3036939	3043772	6833	Predicted by at least one method			gene2743	3040395	3041495	-1	AI-2E family transporter
3036939	3043772	6833	Predicted by at least one method			gene2744	3041711	3042853	-1	IS481 family transposase
3036939	3043772	6833	Predicted by at least one method			gene2745	3043137	3043772	-1	MULTISPECIES: response regulator transcription factor
3236432	3253340	16908	Predicted by at least one method			gene2916	3235451	3236641	-1	NnrS family protein
3236432	3253340	16908	Predicted by at least one method			gene2917	3236994	3237083	1	-
3236432	3253340	16908	Predicted by at least one method		dnr	gene2918	3237125	3237808	1	MULTISPECIES: Crp/Fnr family transcriptional regulator
3236432	3253340	16908	Predicted by at least one method		norD	gene2919	3238184	3240025	-1	VWA domain-containing protein
3236432	3253340	16908	Predicted by at least one method		norB	gene2920	3240103	3241533	-1	cbb3-type cytochrome c oxidase subunit I
3236432	3253340	16908	Predicted by at least one method		norC	gene2921	3241537	3241977	-1	MULTISPECIES: cytochrome c
3236432	3253340	16908	Predicted by at least one method			gene2922	3242241	3242498	-1	cytochrome C oxidase subunit IV family protein
3236432	3253340	16908	Predicted by at least one method		norE	gene2923	3242509	3243096	-1	cytochrome c oxidase subunit 3 family protein
3236432	3253340	16908	Predicted by at least one method		norQ	gene2924	3243080	3243883	-1	CbbQ/NirQ/NorQ/GpvN family protein
3236432	3253340	16908	Predicted by at least one method		nirS	gene2925	3244083	3245774	1	c-type cytochrome
3236432	3253340	16908	Predicted by at least one method			gene2926	3245799	3246113	1	MULTISPECIES: c-type cytochrome
3236432	3253340	16908	Predicted by at least one method		nirC	gene2927	3246130	3246456	1	MULTISPECIES: cytochrome c
3236432	3253340	16908	Predicted by at least one method		nirF	gene2928	3246453	3247631	1	protein nirF
3236432	3253340	16908	Predicted by at least one method			gene2929	3247633	3248091	1	Lrp/AsnC family transcriptional regulator
3236432	3253340	16908	Predicted by at least one method			gene2930	3248088	3248603	1	Lrp/AsnC family transcriptional regulator
3236432	3253340	16908	Predicted by at least one method			gene2931	3248596	3249039	1	Lrp/AsnC family transcriptional regulator
3236432	3253340	16908	Predicted by at least one method			gene2932	3249014	3249526	1	Lrp/AsnC family transcriptional regulator
3236432	3253340	16908	Predicted by at least one method			gene2933	3249754	3250932	1	heme d1 biosynthesis radical SAM protein NirJ
3236432	3253340	16908	Predicted by at least one method		cobA	gene2934	3251003	3251842	1	MULTISPECIES: uroporphyrinogen-III C-methyltransferase
3236432	3253340	16908	Predicted by at least one method			gene2935	3251839	3253332	1	c-type cytochrome
3253392	3267550	14158	Predicted by at least one method			gene2936	3254047	3254790	-1	SDR family oxidoreductase
3253392	3267550	14158	Predicted by at least one method		nosL	gene2937	3254901	3255404	-1	nitrous oxide reductase accessory protein NosL
3253392	3267550	14158	Predicted by at least one method		nosY	gene2938	3255438	3256268	-1	MULTISPECIES: ABC transporter permease
3253392	3267550	14158	Predicted by at least one method		nosF	gene2939	3256265	3257188	-1	MULTISPECIES: ABC transporter ATP-binding protein
3253392	3267550	14158	Predicted by at least one method		nosD	gene2940	3257185	3258474	-1	nitrous oxide reductase family maturation protein NosD
3253392	3267550	14158	Predicted by at least one method		nosZ	gene2941	3258502	3260421	-1	nitrous-oxide reductase
3253392	3267550	14158	Predicted by at least one method		nosR	gene2942	3260478	3262691	-1	regulatory protein NosR
3253392	3267550	14158	Predicted by at least one method		hemN	gene2943	3262770	3264158	-1	oxygen-independent coproporphyrinogen III oxidase
3253392	3267550	14158	Predicted by at least one method		hemN	gene2944	3264165	3265511	-1	coproporphyrinogen III oxidase
3253392	3267550	14158	Predicted by at least one method			gene2945	3265628	3266116	-1	hypothetical protein
3253392	3267550	14158	Predicted by at least one method			gene2946	3266251	3266958	-1	hypothetical protein
3253392	3267550	14158	Predicted by at least one method			gene2947	3266959	3267399	-1	CBS domain-containing protein
3253392	3267550	14158	Predicted by at least one method		nirD	gene2948	3267440	3267817	-1	nitrite reductase small subunit NirD
3284001	3288349	4348	Predicted by at least one method			gene2963	3284001	3286172	1	response regulator
3284001	3288349	4348	Predicted by at least one method			gene2964	3286671	3286967	-1	hypothetical protein
3284001	3288349	4348	Predicted by at least one method			gene2965	3287116	3287298	1	hypothetical protein
3284001	3288349	4348	Predicted by at least one method		arcA	gene2966	3287561	3287842	1	arginine deiminase
3284001	3288349	4348	Predicted by at least one method		arcA	gene2967	3287830	3288198	1	arginine deiminase
3284001	3288349	4348	Predicted by at least one method		arcA	gene2968	3288185	3288349	1	arginine deiminase
3404020	3408576	4556	Predicted by at least one method			gene3079	3404181	3404402	-1	MULTISPECIES: DUF3079 domain-containing protein
3404020	3408576	4556	Predicted by at least one method			gene3080	3404608	3404955	1	MULTISPECIES: hypothetical protein
3404020	3408576	4556	Predicted by at least one method		p19	gene3081	3405049	3405579	1	MULTISPECIES: iron transporter
3404020	3408576	4556	Predicted by at least one method			gene3082	3405580	3405912	1	cupredoxin domain-containing protein
3404020	3408576	4556	Predicted by at least one method		efeU	gene3083	3405935	3406789	1	FTR1 family protein
3404020	3408576	4556	Predicted by at least one method			gene3084	3406777	3408156	1	4Fe-4S binding protein
3404020	3408576	4556	Predicted by at least one method		mcp	gene3085	3408187	3409806	-1	methyl-accepting chemotaxis protein
3408927	3414676	5749	Predicted by at least one method		mcp	gene3085	3408187	3409806	-1	methyl-accepting chemotaxis protein
3408927	3414676	5749	Predicted by at least one method			gene3086	3409893	3410588	-1	MULTISPECIES: anaerobic ribonucleoside-triphosphate reductase activating protein
3408927	3414676	5749	Predicted by at least one method			gene3087	3410585	3410752	-1	oxidoreductase
3408927	3414676	5749	Predicted by at least one method		nrdD	gene3088	3410785	3412800	-1	MULTISPECIES: ribonucleoside triphosphate reductase
3408927	3414676	5749	Predicted by at least one method			gene3089	3413137	3413433	1	IS3 family transposase
3408927	3414676	5749	Predicted by at least one method			gene3090	3413475	3414317	1	integrase
3408927	3414676	5749	Predicted by at least one method		moaA	gene3091	3414446	3415438	-1	GTP 3',8-cyclase MoaA
3415400	3434707	19307	Predicted by at least one method		moaA	gene3091	3414446	3415438	-1	GTP 3',8-cyclase MoaA
3415400	3434707	19307	Predicted by at least one method		ppiC	gene3092	3415464	3416423	-1	peptidylprolyl isomerase
3415400	3434707	19307	Predicted by at least one method		narI	gene3093	3416434	3417114	-1	MULTISPECIES: respiratory nitrate reductase subunit gamma
3415400	3434707	19307	Predicted by at least one method		narJ	gene3094	3417107	3417862	-1	nitrate reductase molybdenum cofactor assembly chaperone
3415400	3434707	19307	Predicted by at least one method		narH	gene3095	3417865	3419403	-1	MULTISPECIES: nitrate reductase subunit beta
3415400	3434707	19307	Predicted by at least one method		narG	gene3096	3419405	3423178	-1	nitrate reductase subunit alpha
3415400	3434707	19307	Predicted by at least one method		narK	gene3097	3423249	3424646	-1	MULTISPECIES: NarK family nitrate/nitrite MFS transporter
3415400	3434707	19307	Predicted by at least one method		narK	gene3098	3424624	3425928	-1	NarK/NasA family nitrate transporter
3415400	3434707	19307	Predicted by at least one method		narX	gene3099	3426233	3428035	1	MULTISPECIES: HAMP domain-containing protein
3415400	3434707	19307	Predicted by at least one method		narL	gene3100	3428032	3428679	1	MULTISPECIES: two-component system response regulator NarL
3415400	3434707	19307	Predicted by at least one method		dnr	gene3101	3428766	3429440	1	MULTISPECIES: Crp/Fnr family transcriptional regulator
3415400	3434707	19307	Predicted by at least one method			gene3102	3429515	3429910	1	zinc-binding protein
3415400	3434707	19307	Predicted by at least one method			gene3103	3430760	3431230	-1	SCP2 sterol-binding domain-containing protein
3415400	3434707	19307	Predicted by at least one method			gene3104	3431224	3432114	-1	MULTISPECIES: U32 family peptidase
3415400	3434707	19307	Predicted by at least one method			gene3105	3432125	3433120	-1	MULTISPECIES: U32 family peptidase
3415400	3434707	19307	Predicted by at least one method		moeA	gene3106	3433243	3434478	-1	molybdopterin molybdotransferase MoeA
3415400	3434707	19307	Predicted by at least one method		moaB	gene3107	3434475	3435029	-1	molybdenum cofactor biosynthesis protein B
3464675	3469467	4792	Predicted by at least one method		mexC	gene3138	3464126	3465280	-1	efflux RND transporter periplasmic adaptor subunit
3464675	3469467	4792	Predicted by at least one method		ectB	gene3139	3465352	3466773	-1	diaminobutyrate--2-oxoglutarate transaminase
3464675	3469467	4792	Predicted by at least one method			gene3140	3466891	3468951	-1	TonB-dependent receptor
3464675	3469467	4792	Predicted by at least one method			gene3141	3469212	3470189	1	TauD/TfdA family dioxygenase
3470123	3478992	8869	Predicted by at least one method			gene3141	3469212	3470189	1	TauD/TfdA family dioxygenase
3470123	3478992	8869	Predicted by at least one method			gene3142	3470198	3473626	1	AMP-binding protein
3470123	3478992	8869	Predicted by at least one method			gene3143	3473644	3474690	1	TauD/TfdA family dioxygenase
3470123	3478992	8869	Predicted by at least one method			gene3144	3474802	3477864	1	amino acid adenylation domain-containing protein
3470123	3478992	8869	Predicted by at least one method			gene3145	3477923	3491869	1	non-ribosomal peptide synthase/polyketide synthase
3494983	3509711	14728	Predicted by at least one method			gene3146	3491957	3501052	1	non-ribosomal peptide synthetase
3494983	3509711	14728	Predicted by at least one method			gene3147	3501105	3504920	1	non-ribosomal peptide synthetase
3494983	3509711	14728	Predicted by at least one method		pvdE	gene3148	3504917	3506560	1	cyclic peptide export ABC transporter
3494983	3509711	14728	Predicted by at least one method		fhuF	gene3149	3506551	3507297	-1	siderophore-iron reductase FhuF
3494983	3509711	14728	Predicted by at least one method		bacA	gene3150	3507402	3509105	1	ABC transporter ATP-binding protein/permease
3550593	3555400	4807	Predicted by at least one method			gene3199	3550293	3550823	-1	alpha/beta hydrolase
3550593	3555400	4807	Predicted by at least one method			gene3200	3550941	3551204	-1	DUF2790 domain-containing protein
3550593	3555400	4807	Predicted by at least one method			gene3201	3551418	3552158	1	MULTISPECIES: response regulator
3550593	3555400	4807	Predicted by at least one method			gene3202	3552354	3552656	1	MULTISPECIES: hypothetical protein
3550593	3555400	4807	Predicted by at least one method			gene3203	3552982	3553911	1	transposase
3550593	3555400	4807	Predicted by at least one method			gene3204	3554166	3554897	1	transporter substrate-binding domain-containing protein
3550593	3555400	4807	Predicted by at least one method			gene3205	3555005	3555229	1	hypothetical protein
3550593	3555400	4807	Predicted by at least one method			gene3206	3555348	3556787	-1	FAD/NAD(P)-binding protein
3638407	3654018	15611	Predicted by at least one method			gene3289	3638407	3639084	-1	type 1 glutamine amidotransferase domain-containing protein
3638407	3654018	15611	Predicted by at least one method		hcp	gene3290	3639529	3640044	1	MULTISPECIES: Hcp family type VI secretion system effector
3638407	3654018	15611	Predicted by at least one method		vgrG	gene3291	3640177	3642219	1	type VI secretion system tip protein VgrG
3638407	3654018	15611	Predicted by at least one method			gene3292	3642212	3643111	1	DUF4123 domain-containing protein
3638407	3654018	15611	Predicted by at least one method			gene3293	3643108	3646428	1	hypothetical protein
3638407	3654018	15611	Predicted by at least one method			gene3294	3646600	3647559	1	hypothetical protein
3638407	3654018	15611	Predicted by at least one method			gene3295	3648111	3648827	1	hypothetical protein
3638407	3654018	15611	Predicted by at least one method			gene3296	3648868	3650253	-1	IS4 family transposase
3638407	3654018	15611	Predicted by at least one method			gene3297	3650546	3651064	1	hypothetical protein
3638407	3654018	15611	Predicted by at least one method			gene3298	3651135	3651707	1	hypothetical protein
3638407	3654018	15611	Predicted by at least one method			gene3299	3651756	3652304	-1	MULTISPECIES: cupin domain-containing protein
3638407	3654018	15611	Predicted by at least one method		puuB	gene3300	3652732	3654018	-1	FAD-dependent oxidoreductase
3641997	3651760	9763	Predicted by at least one method		vgrG	gene3291	3640177	3642219	1	type VI secretion system tip protein VgrG
3641997	3651760	9763	Predicted by at least one method			gene3292	3642212	3643111	1	DUF4123 domain-containing protein
3641997	3651760	9763	Predicted by at least one method			gene3293	3643108	3646428	1	hypothetical protein
3641997	3651760	9763	Predicted by at least one method			gene3294	3646600	3647559	1	hypothetical protein
3641997	3651760	9763	Predicted by at least one method			gene3295	3648111	3648827	1	hypothetical protein
3641997	3651760	9763	Predicted by at least one method			gene3296	3648868	3650253	-1	IS4 family transposase
3641997	3651760	9763	Predicted by at least one method			gene3297	3650546	3651064	1	hypothetical protein
3641997	3651760	9763	Predicted by at least one method			gene3298	3651135	3651707	1	hypothetical protein
3641997	3651760	9763	Predicted by at least one method			gene3299	3651756	3652304	-1	MULTISPECIES: cupin domain-containing protein
3646600	3652304	5704	Predicted by at least one method			gene3294	3646600	3647559	1	hypothetical protein
3646600	3652304	5704	Predicted by at least one method			gene3295	3648111	3648827	1	hypothetical protein
3646600	3652304	5704	Predicted by at least one method			gene3296	3648868	3650253	-1	IS4 family transposase
3646600	3652304	5704	Predicted by at least one method			gene3297	3650546	3651064	1	hypothetical protein
3646600	3652304	5704	Predicted by at least one method			gene3298	3651135	3651707	1	hypothetical protein
3646600	3652304	5704	Predicted by at least one method			gene3299	3651756	3652304	-1	MULTISPECIES: cupin domain-containing protein
3666561	3671870	5309	Predicted by at least one method		galE	gene3314	3665634	3666581	-1	NAD-dependent epimerase/dehydratase family protein
3666561	3671870	5309	Predicted by at least one method			gene3315	3666585	3667700	-1	HlyD family secretion protein
3666561	3671870	5309	Predicted by at least one method			gene3316	3667707	3668555	-1	hypothetical protein
3666561	3671870	5309	Predicted by at least one method			gene3317	3668557	3669885	-1	glycosyltransferase family 2 protein
3666561	3671870	5309	Predicted by at least one method			gene3318	3669891	3671279	-1	diguanylate cyclase
3666561	3671870	5309	Predicted by at least one method			gene3319	3671764	3672654	-1	LysR family transcriptional regulator
3690569	3703390	12821	Predicted by at least one method			gene3337	3689736	3690623	1	dienelactone hydrolase family protein
3690569	3703390	12821	Predicted by at least one method			gene3338	3690730	3691047	-1	MULTISPECIES: carboxymuconolactone decarboxylase family protein
3690569	3703390	12821	Predicted by at least one method		glnA	gene3339	3691260	3692633	1	glutamine synthetase
3690569	3703390	12821	Predicted by at least one method			gene3340	3692644	3694035	1	aldehyde dehydrogenase family protein
3690569	3703390	12821	Predicted by at least one method			gene3341	3694039	3695199	1	MULTISPECIES: iron-containing alcohol dehydrogenase
3690569	3703390	12821	Predicted by at least one method			gene3342	3695354	3696919	1	amino acid permease
3690569	3703390	12821	Predicted by at least one method			gene3343	3697157	3697318	1	DUF2986 domain-containing protein
3690569	3703390	12821	Predicted by at least one method			gene3344	3697522	3697884	1	hypothetical protein
3690569	3703390	12821	Predicted by at least one method			gene3345	3698084	3698701	1	hypothetical protein
3690569	3703390	12821	Predicted by at least one method		vanX	gene3346	3698996	3700486	1	D-alanyl-D-alanine dipeptidase
3690569	3703390	12821	Predicted by at least one method			gene3347	3700801	3701541	1	hypothetical protein
3690569	3703390	12821	Predicted by at least one method			gene3348	3701581	3702384	-1	hypothetical protein
3690569	3703390	12821	Predicted by at least one method			gene3349	3702589	3703260	1	GntR family transcriptional regulator
3690569	3703390	12821	Predicted by at least one method		lhpA	gene3350	3703375	3704307	1	4-hydroxyproline epimerase
3707674	3716714	9040	Predicted by at least one method			gene3354	3706976	3707725	1	MULTISPECIES: AraC family transcriptional regulator
3707674	3716714	9040	Predicted by at least one method		lhpP	gene3355	3707977	3708795	1	transporter substrate-binding domain-containing protein
3707674	3716714	9040	Predicted by at least one method		lhpI	gene3356	3708806	3710584	1	DUF521 domain-containing protein
3707674	3716714	9040	Predicted by at least one method		lhpM	gene3357	3710577	3711242	1	MULTISPECIES: amino acid ABC transporter permease
3707674	3716714	9040	Predicted by at least one method		lhpN	gene3358	3711253	3711903	1	MULTISPECIES: amino acid ABC transporter permease
3707674	3716714	9040	Predicted by at least one method		lhpO	gene3359	3711896	3712618	1	MULTISPECIES: amino acid ABC transporter ATP-binding protein
3707674	3716714	9040	Predicted by at least one method		lhpL	gene3360	3712753	3713781	1	MULTISPECIES: proline racemase family protein
3707674	3716714	9040	Predicted by at least one method		lhpC	gene3361	3713919	3714836	1	MULTISPECIES: dihydrodipicolinate synthase family protein
3707674	3716714	9040	Predicted by at least one method			gene3362	3714910	3716307	1	fosfomycin efflux MFS transporter AbaF
3707674	3716714	9040	Predicted by at least one method		aldH	gene3363	3716370	3717950	1	aldehyde dehydrogenase family protein
3745104	3753063	7959	Predicted by at least one method		dapF	gene3389	3744379	3745197	1	diaminopimelate epimerase
3745104	3753063	7959	Predicted by at least one method			gene3390	3745250	3745798	-1	hypothetical protein
3745104	3753063	7959	Predicted by at least one method		katE	gene3391	3745795	3746832	-1	catalase
3745104	3753063	7959	Predicted by at least one method			gene3392	3746838	3748295	-1	aldehyde dehydrogenase family protein
3745104	3753063	7959	Predicted by at least one method		betA	gene3393	3748315	3749943	-1	GMC family oxidoreductase N-terminal domain-containing protein
3745104	3753063	7959	Predicted by at least one method			gene3394	3750060	3750989	-1	LysR family transcriptional regulator
3745104	3753063	7959	Predicted by at least one method		betA	gene3395	3751054	3752601	-1	GMC family oxidoreductase N-terminal domain-containing protein
3745104	3753063	7959	Predicted by at least one method			gene3396	3752657	3753415	-1	alpha/beta fold hydrolase
3765638	3775249	9611	Predicted by at least one method		msrA	gene3408	3765162	3765668	1	MULTISPECIES: peptide-methionine (S)-S-oxide reductase MsrA
3765638	3775249	9611	Predicted by at least one method		tctA	gene3409	3765859	3767367	-1	tripartite tricarboxylate transporter permease
3765638	3775249	9611	Predicted by at least one method		tctB	gene3410	3767392	3767886	-1	tripartite tricarboxylate transporter TctB family protein
3765638	3775249	9611	Predicted by at least one method		tctC	gene3411	3767883	3768854	-1	tripartite tricarboxylate transporter substrate binding protein
3765638	3775249	9611	Predicted by at least one method			gene3412	3769152	3769502	1	hypothetical protein
3765638	3775249	9611	Predicted by at least one method			gene3413	3769499	3770014	1	hypothetical protein
3765638	3775249	9611	Predicted by at least one method		potF	gene3414	3770018	3771106	-1	polyamine ABC transporter substrate-binding protein
3765638	3775249	9611	Predicted by at least one method			gene3415	3771158	3772459	-1	FAD-binding oxidoreductase
3765638	3775249	9611	Predicted by at least one method		gcvA	gene3416	3772609	3773511	1	LysR family transcriptional regulator
3765638	3775249	9611	Predicted by at least one method			gene3417	3773529	3773750	-1	MULTISPECIES: hypothetical protein
3765638	3775249	9611	Predicted by at least one method			gene3418	3773792	3774049	1	alpha/beta fold hydrolase
3765638	3775249	9611	Predicted by at least one method			gene3419	3774179	3774436	1	DUF2790 domain-containing protein
3765638	3775249	9611	Predicted by at least one method		atoB	gene3420	3775135	3776319	1	beta-ketothiolase BktB
3778896	3787761	8865	Predicted by at least one method			gene3422	3778896	3779633	-1	WecB/TagA/CpsF family glycosyltransferase
3778896	3787761	8865	Predicted by at least one method			gene3423	3779633	3780820	-1	glycosyltransferase
3778896	3787761	8865	Predicted by at least one method			gene3424	3780817	3782019	-1	glycosyltransferase
3778896	3787761	8865	Predicted by at least one method		virK	gene3425	3782095	3783030	-1	DUF535 family protein
3778896	3787761	8865	Predicted by at least one method			gene3426	3783038	3784015	-1	glycosyltransferase family 2 protein
3778896	3787761	8865	Predicted by at least one method		cysE	gene3427	3784059	3784583	-1	MULTISPECIES: serine acetyltransferase
3778896	3787761	8865	Predicted by at least one method			gene3428	3784592	3785548	-1	glycosyltransferase family 2 protein
3778896	3787761	8865	Predicted by at least one method			gene3429	3785541	3786158	-1	MULTISPECIES: acyltransferase
3778896	3787761	8865	Predicted by at least one method			gene3430	3786292	3787761	-1	GMC family oxidoreductase
3800215	3804583	4368	Predicted by at least one method		wza	gene3439	3800215	3800772	-1	polysaccharide biosynthesis/export family protein
3800215	3804583	4368	Predicted by at least one method			gene3440	3801235	3801732	-1	hypothetical protein
3800215	3804583	4368	Predicted by at least one method			gene3441	3802284	3802937	-1	MULTISPECIES: peroxiredoxin
3800215	3804583	4368	Predicted by at least one method			gene3442	3803459	3804175	1	glycosyltransferase family 25 protein
3800215	3804583	4368	Predicted by at least one method			gene3443	3804254	3804583	-1	MULTISPECIES: hypothetical protein
3803343	3809452	6109	Predicted by at least one method			gene3442	3803459	3804175	1	glycosyltransferase family 25 protein
3803343	3809452	6109	Predicted by at least one method			gene3443	3804254	3804583	-1	MULTISPECIES: hypothetical protein
3803343	3809452	6109	Predicted by at least one method		potE	gene3444	3804768	3806171	1	putrescine-ornithine antiporter
3803343	3809452	6109	Predicted by at least one method		adiA	gene3445	3806174	3808459	1	hypothetical protein
3803343	3809452	6109	Predicted by at least one method		glyA	gene3446	3808517	3808957	1	serine hydroxymethyltransferase
3803343	3809452	6109	Predicted by at least one method		aldH	gene3447	3808963	3809097	-1	MULTISPECIES: aldehyde dehydrogenase (NADP(+))
3803343	3809452	6109	Predicted by at least one method		aldH	gene3448	3809166	3809369	1	aldehyde dehydrogenase family protein
3803343	3809452	6109	Predicted by at least one method			gene3449	3809451	3809831	-1	MULTISPECIES: RidA family protein
3839266	3844826	5560	Predicted by at least one method			gene3481	3838526	3839476	1	MULTISPECIES: AraC family transcriptional regulator
3839266	3844826	5560	Predicted by at least one method		scrK	gene3482	3839548	3840447	1	MULTISPECIES: carbohydrate kinase
3839266	3844826	5560	Predicted by at least one method			gene3483	3840600	3841040	1	MULTISPECIES: hypothetical protein
3839266	3844826	5560	Predicted by at least one method			gene3484	3841285	3841662	1	membrane protein
3839266	3844826	5560	Predicted by at least one method			gene3485	3841692	3841853	1	-
3839266	3844826	5560	Predicted by at least one method			gene3486	3841930	3842391	1	DUF3574 domain-containing protein
3839266	3844826	5560	Predicted by at least one method			gene3487	3842481	3843554	-1	NAD(P)-dependent alcohol dehydrogenase
3839266	3844826	5560	Predicted by at least one method		uspE	gene3488	3843711	3844637	1	universal stress protein
3839266	3844826	5560	Predicted by at least one method			gene3489	3844804	3845616	-1	class I SAM-dependent methyltransferase
3878374	3906751	28377	Predicted by at least one method			gene3525	3877087	3878445	-1	MULTISPECIES: MATE family efflux transporter
3878374	3906751	28377	Predicted by at least one method			gene3526	3878949	3879674	-1	IS110 family transposase
3878374	3906751	28377	Predicted by at least one method			gene3527	3881011	3881454	-1	MULTISPECIES: PRC-barrel domain-containing protein
3878374	3906751	28377	Predicted by at least one method			gene3528	3882206	3882478	1	hypothetical protein
3878374	3906751	28377	Predicted by at least one method			gene3529	3882724	3883914	1	Fic family protein
3878374	3906751	28377	Predicted by at least one method			gene3530	3884287	3885141	-1	LysR family transcriptional regulator
3878374	3906751	28377	Predicted by at least one method		acpD	gene3531	3885248	3885943	1	NAD(P)H-dependent oxidoreductase
3878374	3906751	28377	Predicted by at least one method			gene3532	3886026	3886199	1	-
3878374	3906751	28377	Predicted by at least one method			gene3533	3886495	3887445	-1	diguanylate cyclase
3878374	3906751	28377	Predicted by at least one method			gene3534	3887445	3891995	-1	PAS domain S-box protein
3878374	3906751	28377	Predicted by at least one method			gene3535	3892884	3901565	1	cyclic beta 1-2 glucan synthetase
3878374	3906751	28377	Predicted by at least one method			gene3536	3901792	3901884	-1	-
3878374	3906751	28377	Predicted by at least one method			gene3537	3902131	3902760	1	LysE family translocator
3878374	3906751	28377	Predicted by at least one method			gene3538	3902819	3902974	1	-
3878374	3906751	28377	Predicted by at least one method			gene3539	3903626	3904495	1	acyltransferase
3878374	3906751	28377	Predicted by at least one method			gene3540	3904660	3905085	1	GNAT family N-acetyltransferase
3878374	3906751	28377	Predicted by at least one method		mcp	gene3541	3905458	3905628	-1	MULTISPECIES: hypothetical protein
3878374	3906751	28377	Predicted by at least one method			gene3542	3905698	3906672	1	chromate resistance protein
3878374	3906751	28377	Predicted by at least one method		chrA	gene3543	3906665	3908023	1	chromate efflux transporter
3910678	3914978	4300	Predicted by at least one method			gene3547	3910678	3911112	1	GFA family protein
3910678	3914978	4300	Predicted by at least one method			gene3548	3911163	3911642	-1	RcnB family protein
3910678	3914978	4300	Predicted by at least one method		mcp	gene3549	3911781	3912074	1	chemotaxis protein
3910678	3914978	4300	Predicted by at least one method			gene3550	3912885	3913208	1	MULTISPECIES: glycosyltransferase
3910678	3914978	4300	Predicted by at least one method			gene3551	3913286	3914089	1	2OG-Fe(II) oxygenase
3910678	3914978	4300	Predicted by at least one method			gene3552	3914136	3914621	1	hypothetical protein
3910678	3914978	4300	Predicted by at least one method			gene3553	3914667	3914978	-1	hypothetical protein
3918494	3924142	5648	Predicted by at least one method		phnE	gene3557	3917730	3918497	1	phosphonate ABC transporter, permease protein PhnE
3918494	3924142	5648	Predicted by at least one method		aguA	gene3558	3918536	3918793	-1	agmatine deiminase family protein
3918494	3924142	5648	Predicted by at least one method		aguA	gene3559	3919092	3919280	-1	agmatine deiminase family protein
3918494	3924142	5648	Predicted by at least one method		potF	gene3560	3919310	3920413	-1	extracellular solute-binding protein
3918494	3924142	5648	Predicted by at least one method		aguB	gene3561	3920415	3921323	-1	N-carbamoylputrescine amidase
3918494	3924142	5648	Predicted by at least one method		aguA	gene3562	3921328	3922392	-1	Putative agmatine deiminase
3918494	3924142	5648	Predicted by at least one method		gcvA	gene3563	3922528	3923382	1	LysR family transcriptional regulator
3918494	3924142	5648	Predicted by at least one method		emrB	gene3564	3923396	3923674	-1	MFS transporter
3918494	3924142	5648	Predicted by at least one method		emrB	gene3565	3923708	3923950	-1	DHA2 family efflux MFS transporter permease subunit
3918494	3924142	5648	Predicted by at least one method			gene3566	3924109	3924603	1	PaaI family thioesterase
3924528	3929123	4595	Predicted by at least one method			gene3566	3924109	3924603	1	PaaI family thioesterase
3924528	3929123	4595	Predicted by at least one method			gene3567	3924914	3925804	1	MBL fold metallo-hydrolase
3924528	3929123	4595	Predicted by at least one method			gene3568	3925835	3926722	1	alpha/beta fold hydrolase
3924528	3929123	4595	Predicted by at least one method			gene3569	3926876	3927184	-1	EamA family transporter
3924528	3929123	4595	Predicted by at least one method			gene3570	3927297	3928970	-1	tetratricopeptide repeat protein
3940083	3954848	14765	Predicted by at least one method			gene3584	3940076	3940531	-1	hypothetical protein
3940083	3954848	14765	Predicted by at least one method			gene3585	3940985	3941257	1	hypothetical protein
3940083	3954848	14765	Predicted by at least one method			gene3586	3941448	3941762	1	hypothetical protein
3940083	3954848	14765	Predicted by at least one method			gene3587	3941816	3942478	1	hypothetical protein
3940083	3954848	14765	Predicted by at least one method			gene3588	3942641	3943102	1	hypothetical protein
3940083	3954848	14765	Predicted by at least one method			gene3589	3943375	3943935	1	lipid-binding SYLF domain-containing protein
3940083	3954848	14765	Predicted by at least one method		clsA_B	gene3590	3944018	3945424	1	MULTISPECIES: cardiolipin synthase
3940083	3954848	14765	Predicted by at least one method			gene3591	3945816	3946676	1	phosphotransferase
3940083	3954848	14765	Predicted by at least one method			gene3592	3946692	3947150	-1	GNAT family N-acetyltransferase
3940083	3954848	14765	Predicted by at least one method			gene3593	3947304	3948707	-1	cytosine permease
3940083	3954848	14765	Predicted by at least one method			gene3594	3948758	3949498	-1	lipoprotein
3940083	3954848	14765	Predicted by at least one method			gene3595	3949610	3951352	-1	amidohydrolase
3940083	3954848	14765	Predicted by at least one method			gene3596	3951371	3953140	-1	amidohydrolase
3940083	3954848	14765	Predicted by at least one method			gene3597	3953445	3954467	-1	helix-turn-helix transcriptional regulator
3940083	3954848	14765	Predicted by at least one method			gene3598	3954686	3954985	1	hypothetical protein
3957911	3962289	4378	Predicted by at least one method		arsH	gene3602	3957267	3957959	1	arsenical resistance protein ArsH
3957911	3962289	4378	Predicted by at least one method		napE	gene3603	3958131	3958298	1	MULTISPECIES: periplasmic nitrate reductase, NapE protein
3957911	3962289	4378	Predicted by at least one method		napD	gene3604	3958336	3958596	1	MULTISPECIES: chaperone NapD
3957911	3962289	4378	Predicted by at least one method		napA	gene3605	3958593	3961097	1	nitrate reductase catalytic subunit NapA
3957911	3962289	4378	Predicted by at least one method		napB	gene3606	3961109	3961594	1	nitrate reductase cytochrome c-type subunit
3957911	3962289	4378	Predicted by at least one method		napC	gene3607	3961604	3962200	1	MULTISPECIES: cytochrome c3 family protein
3957911	3962289	4378	Predicted by at least one method			gene3608	3962265	3962936	1	methyltransferase domain-containing protein
3962265	3968731	6466	Predicted by at least one method			gene3608	3962265	3962936	1	methyltransferase domain-containing protein
3962265	3968731	6466	Predicted by at least one method			gene3609	3962964	3963536	-1	DUF4157 domain-containing protein
3962265	3968731	6466	Predicted by at least one method			gene3610	3963746	3964075	-1	DHCW motif cupin fold protein
3962265	3968731	6466	Predicted by at least one method			gene3611	3964319	3964747	1	hypothetical protein
3962265	3968731	6466	Predicted by at least one method			gene3612	3964921	3965142	1	MULTISPECIES: hypothetical protein
3962265	3968731	6466	Predicted by at least one method			gene3613	3965918	3966655	-1	tetratricopeptide repeat protein
3962265	3968731	6466	Predicted by at least one method			gene3614	3966851	3967309	-1	helix-turn-helix transcriptional regulator
3962265	3968731	6466	Predicted by at least one method			gene3615	3967448	3968731	1	MFS transporter
3962265	3968731	6466	Predicted by at least one method		eamA	gene3616	3968728	3969624	1	EamA family transporter
3997073	4001709	4636	Predicted by at least one method			gene3634	3997073	3997666	-1	NUDIX domain-containing protein
3997073	4001709	4636	Predicted by at least one method			gene3635	3997728	3998165	-1	hemerythrin domain-containing protein
3997073	4001709	4636	Predicted by at least one method			gene3636	3998317	3998745	1	GNAT family N-acetyltransferase
3997073	4001709	4636	Predicted by at least one method			gene3637	3998751	3999101	-1	MULTISPECIES: hypothetical protein
3997073	4001709	4636	Predicted by at least one method			gene3638	3999263	3999511	1	MULTISPECIES: hypothetical protein
3997073	4001709	4636	Predicted by at least one method			gene3639	3999532	3999861	1	MULTISPECIES: DNA repair protein
3997073	4001709	4636	Predicted by at least one method			gene3640	3999897	4000601	1	DUF1275 domain-containing protein
3997073	4001709	4636	Predicted by at least one method			gene3641	4000780	4001709	-1	transposase
4144198	4170473	26275	Predicted by at least one method		greB	gene3780	4144198	4144395	1	hypothetical protein
4144198	4170473	26275	Predicted by at least one method		greB	gene3781	4144457	4144930	-1	transcription elongation factor GreB
4144198	4170473	26275	Predicted by at least one method			gene3782	4145400	4146002	1	DUF262 domain-containing protein
4144198	4170473	26275	Predicted by at least one method			gene3783	4146415	4147116	1	hypothetical protein
4144198	4170473	26275	Predicted by at least one method			gene3784	4147207	4147794	1	hypothetical protein
4144198	4170473	26275	Predicted by at least one method			gene3785	4147965	4148501	1	hypothetical protein
4144198	4170473	26275	Predicted by at least one method			gene3786	4148699	4149205	1	hypothetical protein
4144198	4170473	26275	Predicted by at least one method			gene3787	4149303	4149992	1	hypothetical protein
4144198	4170473	26275	Predicted by at least one method			gene3788	4150728	4150934	1	hypothetical protein
4144198	4170473	26275	Predicted by at least one method			gene3789	4151805	4151915	1	-
4144198	4170473	26275	Predicted by at least one method			gene3790	4151862	4154450	-1	hypothetical protein
4144198	4170473	26275	Predicted by at least one method			gene3791	4154644	4155075	1	pyrophosphatase
4144198	4170473	26275	Predicted by at least one method			gene3792	4155097	4156242	1	hypothetical protein
4144198	4170473	26275	Predicted by at least one method			gene3793	4156242	4158449	1	hypothetical protein
4144198	4170473	26275	Predicted by at least one method			gene3794	4158679	4159452	-1	DEAD/DEAH box helicase
4144198	4170473	26275	Predicted by at least one method			gene3795	4159542	4160492	1	IS481 family transposase
4144198	4170473	26275	Predicted by at least one method			gene3796	4160446	4161906	-1	DEAD/DEAH box helicase
4144198	4170473	26275	Predicted by at least one method			gene3797	4161903	4163522	-1	DUF4297 domain-containing protein
4144198	4170473	26275	Predicted by at least one method			gene3798	4163738	4163953	-1	hypothetical protein
4144198	4170473	26275	Predicted by at least one method			gene3799	4164073	4164273	1	-
4144198	4170473	26275	Predicted by at least one method			gene3800	4164339	4164620	1	hypothetical protein
4144198	4170473	26275	Predicted by at least one method			gene3801	4164686	4164928	1	AbrB/MazE/SpoVT family DNA-binding domain-containing protein
4144198	4170473	26275	Predicted by at least one method			gene3802	4165508	4167964	-1	hypothetical protein
4144198	4170473	26275	Predicted by at least one method		ndhF	gene3803	4167961	4169496	-1	NADH-quinone oxidoreductase subunit L
4144198	4170473	26275	Predicted by at least one method		nhaR	gene3804	4169601	4170473	1	LysR family transcriptional regulator
4144457	4231195	86738	Predicted by at least one method		greB	gene3781	4144457	4144930	-1	transcription elongation factor GreB
4144457	4231195	86738	Predicted by at least one method			gene3782	4145400	4146002	1	DUF262 domain-containing protein
4144457	4231195	86738	Predicted by at least one method			gene3783	4146415	4147116	1	hypothetical protein
4144457	4231195	86738	Predicted by at least one method			gene3784	4147207	4147794	1	hypothetical protein
4144457	4231195	86738	Predicted by at least one method			gene3785	4147965	4148501	1	hypothetical protein
4144457	4231195	86738	Predicted by at least one method			gene3786	4148699	4149205	1	hypothetical protein
4144457	4231195	86738	Predicted by at least one method			gene3787	4149303	4149992	1	hypothetical protein
4144457	4231195	86738	Predicted by at least one method			gene3788	4150728	4150934	1	hypothetical protein
4144457	4231195	86738	Predicted by at least one method			gene3789	4151805	4151915	1	-
4144457	4231195	86738	Predicted by at least one method			gene3790	4151862	4154450	-1	hypothetical protein
4144457	4231195	86738	Predicted by at least one method			gene3791	4154644	4155075	1	pyrophosphatase
4144457	4231195	86738	Predicted by at least one method			gene3792	4155097	4156242	1	hypothetical protein
4144457	4231195	86738	Predicted by at least one method			gene3793	4156242	4158449	1	hypothetical protein
4144457	4231195	86738	Predicted by at least one method			gene3794	4158679	4159452	-1	DEAD/DEAH box helicase
4144457	4231195	86738	Predicted by at least one method			gene3795	4159542	4160492	1	IS481 family transposase
4144457	4231195	86738	Predicted by at least one method			gene3796	4160446	4161906	-1	DEAD/DEAH box helicase
4144457	4231195	86738	Predicted by at least one method			gene3797	4161903	4163522	-1	DUF4297 domain-containing protein
4144457	4231195	86738	Predicted by at least one method			gene3798	4163738	4163953	-1	hypothetical protein
4144457	4231195	86738	Predicted by at least one method			gene3799	4164073	4164273	1	-
4144457	4231195	86738	Predicted by at least one method			gene3800	4164339	4164620	1	hypothetical protein
4144457	4231195	86738	Predicted by at least one method			gene3801	4164686	4164928	1	AbrB/MazE/SpoVT family DNA-binding domain-containing protein
4144457	4231195	86738	Predicted by at least one method			gene3802	4165508	4167964	-1	hypothetical protein
4144457	4231195	86738	Predicted by at least one method		ndhF	gene3803	4167961	4169496	-1	NADH-quinone oxidoreductase subunit L
4144457	4231195	86738	Predicted by at least one method		nhaR	gene3804	4169601	4170473	1	LysR family transcriptional regulator
4144457	4231195	86738	Predicted by at least one method			gene3805	4171457	4172776	-1	AarF/ABC1/UbiB kinase family protein
4144457	4231195	86738	Predicted by at least one method			gene3806	4172773	4173237	-1	DUF3429 family protein
4144457	4231195	86738	Predicted by at least one method			gene3807	4173869	4174057	-1	hypothetical protein
4144457	4231195	86738	Predicted by at least one method			gene3808	4174336	4174545	1	hypothetical protein
4144457	4231195	86738	Predicted by at least one method		hicB	gene3809	4174635	4175075	1	type II toxin-antitoxin system HicB family antitoxin
4144457	4231195	86738	Predicted by at least one method			gene3810	4175985	4177112	1	sensor histidine kinase
4144457	4231195	86738	Predicted by at least one method			gene3811	4177165	4177467	-1	transposase
4144457	4231195	86738	Predicted by at least one method			gene3812	4177703	4178089	-1	MULTISPECIES: IS3 family transposase
4144457	4231195	86738	Predicted by at least one method		cusF	gene3813	4178499	4178849	-1	MULTISPECIES: copper-binding protein
4144457	4231195	86738	Predicted by at least one method		cusA	gene3814	4178846	4182004	-1	efflux RND transporter permease subunit
4144457	4231195	86738	Predicted by at least one method		cusB	gene3815	4182001	4183485	-1	efflux RND transporter periplasmic adaptor subunit
4144457	4231195	86738	Predicted by at least one method			gene3816	4183482	4184738	-1	TolC family protein
4144457	4231195	86738	Predicted by at least one method			gene3817	4184838	4185179	-1	hypothetical protein
4144457	4231195	86738	Predicted by at least one method			gene3818	4185596	4187065	1	GHKL domain-containing protein
4144457	4231195	86738	Predicted by at least one method			gene3819	4187062	4187403	-1	DUF3703 domain-containing protein
4144457	4231195	86738	Predicted by at least one method		rcnA	gene3820	4187507	4188643	-1	nickel/cobalt efflux protein RcnA
4144457	4231195	86738	Predicted by at least one method			gene3821	4188651	4188950	-1	MULTISPECIES: metal-sensing transcriptional repressor
4144457	4231195	86738	Predicted by at least one method		cusS	gene3822	4189142	4190188	-1	heavy metal sensor histidine kinase
4144457	4231195	86738	Predicted by at least one method		cusR	gene3823	4190527	4191210	-1	heavy metal response regulator transcription factor
4144457	4231195	86738	Predicted by at least one method			gene3824	4191495	4191941	1	DUF411 domain-containing protein
4144457	4231195	86738	Predicted by at least one method		pcoD	gene3825	4191993	4192928	-1	MULTISPECIES: copper homeostasis membrane protein CopD
4144457	4231195	86738	Predicted by at least one method		copC	gene3826	4192931	4193317	-1	MULTISPECIES: copper homeostasis periplasmic binding protein CopC
4144457	4231195	86738	Predicted by at least one method		pcoB	gene3827	4193387	4194376	-1	copper resistance protein CopB
4144457	4231195	86738	Predicted by at least one method			gene3828	4194387	4196252	-1	copper resistance system multicopper oxidase
4144457	4231195	86738	Predicted by at least one method			gene3829	4196403	4196636	-1	MULTISPECIES: hypothetical protein
4144457	4231195	86738	Predicted by at least one method		trkH	gene3830	4197578	4199032	1	TrkH family potassium uptake protein
4144457	4231195	86738	Predicted by at least one method			gene3831	4199544	4199939	1	hypothetical protein
4144457	4231195	86738	Predicted by at least one method			gene3832	4200039	4200440	1	hypothetical protein
4144457	4231195	86738	Predicted by at least one method			gene3833	4200566	4200817	1	MULTISPECIES: DUF2933 domain-containing protein
4144457	4231195	86738	Predicted by at least one method		copA	gene3834	4200821	4203178	1	Copper-transporting P-type ATPase
4144457	4231195	86738	Predicted by at least one method			gene3835	4203293	4203565	1	MULTISPECIES: heavy-metal-associated domain-containing protein
4144457	4231195	86738	Predicted by at least one method			gene3836	4203648	4203896	1	MULTISPECIES: PAS sensor domain-containing protein
4144457	4231195	86738	Predicted by at least one method		mcp	gene3837	4204487	4206127	1	methyl-accepting chemotaxis protein
4144457	4231195	86738	Predicted by at least one method			gene3838	4206195	4206659	1	DUF393 domain-containing protein
4144457	4231195	86738	Predicted by at least one method		folE	gene3839	4206805	4207365	1	GTP cyclohydrolase I FolE
4144457	4231195	86738	Predicted by at least one method			gene3840	4207401	4208111	1	SDR family oxidoreductase
4144457	4231195	86738	Predicted by at least one method			gene3841	4208126	4208431	1	metal ABC transporter ATPase
4144457	4231195	86738	Predicted by at least one method			gene3842	4208456	4209994	1	cryptochrome/photolyase family protein
4144457	4231195	86738	Predicted by at least one method			gene3843	4210288	4210428	-1	hypothetical protein
4144457	4231195	86738	Predicted by at least one method			gene3844	4210897	4211190	1	hemerythrin domain-containing protein
4144457	4231195	86738	Predicted by at least one method			gene3845	4211193	4211360	1	hemerythrin domain-containing protein
4144457	4231195	86738	Predicted by at least one method			gene3846	4212128	4212718	1	TetR family transcriptional regulator
4144457	4231195	86738	Predicted by at least one method			gene3847	4212715	4213692	1	DMT family transporter
4144457	4231195	86738	Predicted by at least one method			gene3848	4213953	4214345	-1	lactoylglutathione lyase family protein
4144457	4231195	86738	Predicted by at least one method		terC	gene3849	4214835	4215827	-1	MULTISPECIES: TerC family protein
4144457	4231195	86738	Predicted by at least one method			gene3850	4216390	4216842	1	MULTISPECIES: PAS domain-containing protein
4144457	4231195	86738	Predicted by at least one method		fabG	gene3851	4217292	4218071	-1	MULTISPECIES: SDR family oxidoreductase
4144457	4231195	86738	Predicted by at least one method			gene3852	4218962	4220362	-1	two-component sensor histidine kinase
4144457	4231195	86738	Predicted by at least one method			gene3853	4220338	4221003	-1	response regulator
4144457	4231195	86738	Predicted by at least one method			gene3854	4221113	4221550	-1	hypothetical protein
4144457	4231195	86738	Predicted by at least one method			gene3855	4221580	4222344	-1	hypothetical protein
4144457	4231195	86738	Predicted by at least one method		bcrC	gene3856	4223014	4225056	1	VTT domain-containing protein
4144457	4231195	86738	Predicted by at least one method			gene3857	4225122	4226312	-1	MFS transporter
4144457	4231195	86738	Predicted by at least one method		parA	gene3858	4226543	4227316	-1	ParA family protein
4144457	4231195	86738	Predicted by at least one method			gene3859	4227583	4227795	1	hypothetical protein
4144457	4231195	86738	Predicted by at least one method			gene3860	4227911	4228093	1	hypothetical protein
4144457	4231195	86738	Predicted by at least one method			gene3861	4228174	4228977	-1	CHAD domain-containing protein
4144457	4231195	86738	Predicted by at least one method			gene3862	4229338	4229571	1	hypothetical protein
4144457	4231195	86738	Predicted by at least one method			gene3863	4230076	4230441	-1	MULTISPECIES: transcriptional regulator
4144457	4231195	86738	Predicted by at least one method			gene3864	4230554	4231195	-1	DUF1109 domain-containing protein
4144457	4231195	86738	Predicted by at least one method		rpoE	gene3865	4231192	4231764	-1	MULTISPECIES: sigma-70 family RNA polymerase sigma factor
4144814	4164340	19526	Predicted by at least one method		greB	gene3781	4144457	4144930	-1	transcription elongation factor GreB
4144814	4164340	19526	Predicted by at least one method			gene3782	4145400	4146002	1	DUF262 domain-containing protein
4144814	4164340	19526	Predicted by at least one method			gene3783	4146415	4147116	1	hypothetical protein
4144814	4164340	19526	Predicted by at least one method			gene3784	4147207	4147794	1	hypothetical protein
4144814	4164340	19526	Predicted by at least one method			gene3785	4147965	4148501	1	hypothetical protein
4144814	4164340	19526	Predicted by at least one method			gene3786	4148699	4149205	1	hypothetical protein
4144814	4164340	19526	Predicted by at least one method			gene3787	4149303	4149992	1	hypothetical protein
4144814	4164340	19526	Predicted by at least one method			gene3788	4150728	4150934	1	hypothetical protein
4144814	4164340	19526	Predicted by at least one method			gene3789	4151805	4151915	1	-
4144814	4164340	19526	Predicted by at least one method			gene3790	4151862	4154450	-1	hypothetical protein
4144814	4164340	19526	Predicted by at least one method			gene3791	4154644	4155075	1	pyrophosphatase
4144814	4164340	19526	Predicted by at least one method			gene3792	4155097	4156242	1	hypothetical protein
4144814	4164340	19526	Predicted by at least one method			gene3793	4156242	4158449	1	hypothetical protein
4144814	4164340	19526	Predicted by at least one method			gene3794	4158679	4159452	-1	DEAD/DEAH box helicase
4144814	4164340	19526	Predicted by at least one method			gene3795	4159542	4160492	1	IS481 family transposase
4144814	4164340	19526	Predicted by at least one method			gene3796	4160446	4161906	-1	DEAD/DEAH box helicase
4144814	4164340	19526	Predicted by at least one method			gene3797	4161903	4163522	-1	DUF4297 domain-containing protein
4144814	4164340	19526	Predicted by at least one method			gene3798	4163738	4163953	-1	hypothetical protein
4144814	4164340	19526	Predicted by at least one method			gene3799	4164073	4164273	1	-
4144814	4164340	19526	Predicted by at least one method			gene3800	4164339	4164620	1	hypothetical protein
4164843	4173057	8214	Predicted by at least one method			gene3801	4164686	4164928	1	AbrB/MazE/SpoVT family DNA-binding domain-containing protein
4164843	4173057	8214	Predicted by at least one method			gene3802	4165508	4167964	-1	hypothetical protein
4164843	4173057	8214	Predicted by at least one method		ndhF	gene3803	4167961	4169496	-1	NADH-quinone oxidoreductase subunit L
4164843	4173057	8214	Predicted by at least one method		nhaR	gene3804	4169601	4170473	1	LysR family transcriptional regulator
4164843	4173057	8214	Predicted by at least one method			gene3805	4171457	4172776	-1	AarF/ABC1/UbiB kinase family protein
4164843	4173057	8214	Predicted by at least one method			gene3806	4172773	4173237	-1	DUF3429 family protein
4173468	4178910	5442	Predicted by at least one method			gene3807	4173869	4174057	-1	hypothetical protein
4173468	4178910	5442	Predicted by at least one method			gene3808	4174336	4174545	1	hypothetical protein
4173468	4178910	5442	Predicted by at least one method		hicB	gene3809	4174635	4175075	1	type II toxin-antitoxin system HicB family antitoxin
4173468	4178910	5442	Predicted by at least one method			gene3810	4175985	4177112	1	sensor histidine kinase
4173468	4178910	5442	Predicted by at least one method			gene3811	4177165	4177467	-1	transposase
4173468	4178910	5442	Predicted by at least one method			gene3812	4177703	4178089	-1	MULTISPECIES: IS3 family transposase
4173468	4178910	5442	Predicted by at least one method		cusF	gene3813	4178499	4178849	-1	MULTISPECIES: copper-binding protein
4173468	4178910	5442	Predicted by at least one method		cusA	gene3814	4178846	4182004	-1	efflux RND transporter permease subunit
4173869	4178849	4980	Predicted by at least one method			gene3807	4173869	4174057	-1	hypothetical protein
4173869	4178849	4980	Predicted by at least one method			gene3808	4174336	4174545	1	hypothetical protein
4173869	4178849	4980	Predicted by at least one method		hicB	gene3809	4174635	4175075	1	type II toxin-antitoxin system HicB family antitoxin
4173869	4178849	4980	Predicted by at least one method			gene3810	4175985	4177112	1	sensor histidine kinase
4173869	4178849	4980	Predicted by at least one method			gene3811	4177165	4177467	-1	transposase
4173869	4178849	4980	Predicted by at least one method			gene3812	4177703	4178089	-1	MULTISPECIES: IS3 family transposase
4173869	4178849	4980	Predicted by at least one method		cusF	gene3813	4178499	4178849	-1	MULTISPECIES: copper-binding protein
4173869	4178849	4980	Predicted by at least one method		cusA	gene3814	4178846	4182004	-1	efflux RND transporter permease subunit
4188651	4200817	12166	Predicted by at least one method			gene3821	4188651	4188950	-1	MULTISPECIES: metal-sensing transcriptional repressor
4188651	4200817	12166	Predicted by at least one method		cusS	gene3822	4189142	4190188	-1	heavy metal sensor histidine kinase
4188651	4200817	12166	Predicted by at least one method		cusR	gene3823	4190527	4191210	-1	heavy metal response regulator transcription factor
4188651	4200817	12166	Predicted by at least one method			gene3824	4191495	4191941	1	DUF411 domain-containing protein
4188651	4200817	12166	Predicted by at least one method		pcoD	gene3825	4191993	4192928	-1	MULTISPECIES: copper homeostasis membrane protein CopD
4188651	4200817	12166	Predicted by at least one method		copC	gene3826	4192931	4193317	-1	MULTISPECIES: copper homeostasis periplasmic binding protein CopC
4188651	4200817	12166	Predicted by at least one method		pcoB	gene3827	4193387	4194376	-1	copper resistance protein CopB
4188651	4200817	12166	Predicted by at least one method			gene3828	4194387	4196252	-1	copper resistance system multicopper oxidase
4188651	4200817	12166	Predicted by at least one method			gene3829	4196403	4196636	-1	MULTISPECIES: hypothetical protein
4188651	4200817	12166	Predicted by at least one method		trkH	gene3830	4197578	4199032	1	TrkH family potassium uptake protein
4188651	4200817	12166	Predicted by at least one method			gene3831	4199544	4199939	1	hypothetical protein
4188651	4200817	12166	Predicted by at least one method			gene3832	4200039	4200440	1	hypothetical protein
4188651	4200817	12166	Predicted by at least one method			gene3833	4200566	4200817	1	MULTISPECIES: DUF2933 domain-containing protein
4203648	4208431	4783	Predicted by at least one method			gene3836	4203648	4203896	1	MULTISPECIES: PAS sensor domain-containing protein
4203648	4208431	4783	Predicted by at least one method		mcp	gene3837	4204487	4206127	1	methyl-accepting chemotaxis protein
4203648	4208431	4783	Predicted by at least one method			gene3838	4206195	4206659	1	DUF393 domain-containing protein
4203648	4208431	4783	Predicted by at least one method		folE	gene3839	4206805	4207365	1	GTP cyclohydrolase I FolE
4203648	4208431	4783	Predicted by at least one method			gene3840	4207401	4208111	1	SDR family oxidoreductase
4203648	4208431	4783	Predicted by at least one method			gene3841	4208126	4208431	1	metal ABC transporter ATPase
4210288	4214345	4057	Predicted by at least one method			gene3843	4210288	4210428	-1	hypothetical protein
4210288	4214345	4057	Predicted by at least one method			gene3844	4210897	4211190	1	hemerythrin domain-containing protein
4210288	4214345	4057	Predicted by at least one method			gene3845	4211193	4211360	1	hemerythrin domain-containing protein
4210288	4214345	4057	Predicted by at least one method			gene3846	4212128	4212718	1	TetR family transcriptional regulator
4210288	4214345	4057	Predicted by at least one method			gene3847	4212715	4213692	1	DMT family transporter
4210288	4214345	4057	Predicted by at least one method			gene3848	4213953	4214345	-1	lactoylglutathione lyase family protein
4216698	4226834	10136	Predicted by at least one method			gene3850	4216390	4216842	1	MULTISPECIES: PAS domain-containing protein
4216698	4226834	10136	Predicted by at least one method		fabG	gene3851	4217292	4218071	-1	MULTISPECIES: SDR family oxidoreductase
4216698	4226834	10136	Predicted by at least one method			gene3852	4218962	4220362	-1	two-component sensor histidine kinase
4216698	4226834	10136	Predicted by at least one method			gene3853	4220338	4221003	-1	response regulator
4216698	4226834	10136	Predicted by at least one method			gene3854	4221113	4221550	-1	hypothetical protein
4216698	4226834	10136	Predicted by at least one method			gene3855	4221580	4222344	-1	hypothetical protein
4216698	4226834	10136	Predicted by at least one method		bcrC	gene3856	4223014	4225056	1	VTT domain-containing protein
4216698	4226834	10136	Predicted by at least one method			gene3857	4225122	4226312	-1	MFS transporter
4216698	4226834	10136	Predicted by at least one method		parA	gene3858	4226543	4227316	-1	ParA family protein
4220338	4226312	5974	Predicted by at least one method			gene3852	4218962	4220362	-1	two-component sensor histidine kinase
4220338	4226312	5974	Predicted by at least one method			gene3853	4220338	4221003	-1	response regulator
4220338	4226312	5974	Predicted by at least one method			gene3854	4221113	4221550	-1	hypothetical protein
4220338	4226312	5974	Predicted by at least one method			gene3855	4221580	4222344	-1	hypothetical protein
4220338	4226312	5974	Predicted by at least one method		bcrC	gene3856	4223014	4225056	1	VTT domain-containing protein
4220338	4226312	5974	Predicted by at least one method			gene3857	4225122	4226312	-1	MFS transporter
4233233	4237447	4214	Predicted by at least one method			gene3868	4233233	4233961	1	putative DNA-binding domain-containing protein
4233233	4237447	4214	Predicted by at least one method			gene3869	4233997	4234470	1	DoxX family protein
4233233	4237447	4214	Predicted by at least one method			gene3870	4234622	4235368	1	YkgJ family cysteine cluster protein
4233233	4237447	4214	Predicted by at least one method		yghU	gene3871	4235426	4236124	-1	glutathione S-transferase N-terminal domain-containing protein
4233233	4237447	4214	Predicted by at least one method		yghU	gene3872	4236137	4236814	-1	glutathione S-transferase N-terminal domain-containing protein
4233233	4237447	4214	Predicted by at least one method		nemR	gene3873	4236836	4237447	-1	TetR family transcriptional regulator
4236137	4260572	24435	Predicted by at least one method		yghU	gene3872	4236137	4236814	-1	glutathione S-transferase N-terminal domain-containing protein
4236137	4260572	24435	Predicted by at least one method		nemR	gene3873	4236836	4237447	-1	TetR family transcriptional regulator
4236137	4260572	24435	Predicted by at least one method			gene3874	4238022	4238387	-1	DNA binding protein
4236137	4260572	24435	Predicted by at least one method			gene3875	4239324	4240097	1	EAL domain-containing protein
4236137	4260572	24435	Predicted by at least one method			gene3876	4240328	4240687	1	phosphonate transporter
4236137	4260572	24435	Predicted by at least one method			gene3877	4240807	4241982	1	diguanylate cyclase
4236137	4260572	24435	Predicted by at least one method			gene3878	4242506	4242868	-1	VOC family protein
4236137	4260572	24435	Predicted by at least one method		umuC	gene3879	4243074	4244357	-1	translesion error-prone DNA polymerase V subunit UmuC
4236137	4260572	24435	Predicted by at least one method		umuD	gene3880	4244341	4244775	-1	translesion error-prone DNA polymerase V autoproteolytic subunit
4236137	4260572	24435	Predicted by at least one method			gene3881	4245179	4245604	1	GNAT family N-acetyltransferase
4236137	4260572	24435	Predicted by at least one method			gene3882	4245733	4246140	1	MULTISPECIES: hypothetical protein
4236137	4260572	24435	Predicted by at least one method			gene3883	4246293	4246499	1	hypothetical protein
4236137	4260572	24435	Predicted by at least one method			gene3884	4246804	4247073	1	hypothetical protein
4236137	4260572	24435	Predicted by at least one method			gene3885	4247214	4247426	-1	hypothetical protein
4236137	4260572	24435	Predicted by at least one method			gene3886	4247447	4247830	-1	hypothetical protein
4236137	4260572	24435	Predicted by at least one method			gene3887	4247876	4248298	-1	hypothetical protein
4236137	4260572	24435	Predicted by at least one method			gene3888	4248340	4248744	-1	hypothetical protein
4236137	4260572	24435	Predicted by at least one method			gene3889	4248981	4249454	1	XRE family transcriptional regulator
4236137	4260572	24435	Predicted by at least one method			gene3890	4249665	4250249	-1	hypothetical protein
4236137	4260572	24435	Predicted by at least one method			gene3891	4250618	4251217	-1	hypothetical protein
4236137	4260572	24435	Predicted by at least one method			gene3892	4251217	4256235	-1	hypothetical protein
4236137	4260572	24435	Predicted by at least one method			gene3893	4256225	4257580	-1	site-specific integrase
4236137	4260572	24435	Predicted by at least one method		greB	gene3894	4257727	4258038	1	MULTISPECIES: transcription elongation factor GreB
4236137	4260572	24435	Predicted by at least one method			gene3895	4258057	4258365	-1	MULTISPECIES: hypothetical protein
4236137	4260572	24435	Predicted by at least one method			gene3896	4258613	4259047	-1	DoxX family protein
4236137	4260572	24435	Predicted by at least one method			gene3897	4259151	4260572	-1	transglycosylase SLT domain-containing protein
4238388	4242481	4093	Predicted by at least one method			gene3875	4239324	4240097	1	EAL domain-containing protein
4238388	4242481	4093	Predicted by at least one method			gene3876	4240328	4240687	1	phosphonate transporter
4238388	4242481	4093	Predicted by at least one method			gene3877	4240807	4241982	1	diguanylate cyclase
4239324	4257580	18256	Predicted by at least one method			gene3875	4239324	4240097	1	EAL domain-containing protein
4239324	4257580	18256	Predicted by at least one method			gene3876	4240328	4240687	1	phosphonate transporter
4239324	4257580	18256	Predicted by at least one method			gene3877	4240807	4241982	1	diguanylate cyclase
4239324	4257580	18256	Predicted by at least one method			gene3878	4242506	4242868	-1	VOC family protein
4239324	4257580	18256	Predicted by at least one method		umuC	gene3879	4243074	4244357	-1	translesion error-prone DNA polymerase V subunit UmuC
4239324	4257580	18256	Predicted by at least one method		umuD	gene3880	4244341	4244775	-1	translesion error-prone DNA polymerase V autoproteolytic subunit
4239324	4257580	18256	Predicted by at least one method			gene3881	4245179	4245604	1	GNAT family N-acetyltransferase
4239324	4257580	18256	Predicted by at least one method			gene3882	4245733	4246140	1	MULTISPECIES: hypothetical protein
4239324	4257580	18256	Predicted by at least one method			gene3883	4246293	4246499	1	hypothetical protein
4239324	4257580	18256	Predicted by at least one method			gene3884	4246804	4247073	1	hypothetical protein
4239324	4257580	18256	Predicted by at least one method			gene3885	4247214	4247426	-1	hypothetical protein
4239324	4257580	18256	Predicted by at least one method			gene3886	4247447	4247830	-1	hypothetical protein
4239324	4257580	18256	Predicted by at least one method			gene3887	4247876	4248298	-1	hypothetical protein
4239324	4257580	18256	Predicted by at least one method			gene3888	4248340	4248744	-1	hypothetical protein
4239324	4257580	18256	Predicted by at least one method			gene3889	4248981	4249454	1	XRE family transcriptional regulator
4239324	4257580	18256	Predicted by at least one method			gene3890	4249665	4250249	-1	hypothetical protein
4239324	4257580	18256	Predicted by at least one method			gene3891	4250618	4251217	-1	hypothetical protein
4239324	4257580	18256	Predicted by at least one method			gene3892	4251217	4256235	-1	hypothetical protein
4239324	4257580	18256	Predicted by at least one method			gene3893	4256225	4257580	-1	site-specific integrase
4246989	4257709	10720	Predicted by at least one method			gene3884	4246804	4247073	1	hypothetical protein
4246989	4257709	10720	Predicted by at least one method			gene3885	4247214	4247426	-1	hypothetical protein
4246989	4257709	10720	Predicted by at least one method			gene3886	4247447	4247830	-1	hypothetical protein
4246989	4257709	10720	Predicted by at least one method			gene3887	4247876	4248298	-1	hypothetical protein
4246989	4257709	10720	Predicted by at least one method			gene3888	4248340	4248744	-1	hypothetical protein
4246989	4257709	10720	Predicted by at least one method			gene3889	4248981	4249454	1	XRE family transcriptional regulator
4246989	4257709	10720	Predicted by at least one method			gene3890	4249665	4250249	-1	hypothetical protein
4246989	4257709	10720	Predicted by at least one method			gene3891	4250618	4251217	-1	hypothetical protein
4246989	4257709	10720	Predicted by at least one method			gene3892	4251217	4256235	-1	hypothetical protein
4246989	4257709	10720	Predicted by at least one method			gene3893	4256225	4257580	-1	site-specific integrase
4413031	4430327	17296	Predicted by at least one method		hlyB	gene4042	4411309	4413447	-1	type I secretion system permease/ATPase
4413031	4430327	17296	Predicted by at least one method		tolC	gene4043	4413581	4415104	-1	TolC family outer membrane protein
4413031	4430327	17296	Predicted by at least one method			gene4044	4415708	4415974	-1	hypothetical protein
4413031	4430327	17296	Predicted by at least one method			gene4045	4416008	4416394	-1	hypothetical protein
4413031	4430327	17296	Predicted by at least one method			gene4046	4416980	4417387	1	helix-turn-helix transcriptional regulator
4413031	4430327	17296	Predicted by at least one method			gene4047	4417377	4418255	1	queuosine precursor transporter
4413031	4430327	17296	Predicted by at least one method		queC	gene4048	4418313	4419002	-1	7-cyano-7-deazaguanine synthase QueC
4413031	4430327	17296	Predicted by at least one method			gene4049	4419238	4419906	-1	MULTISPECIES: GntR family transcriptional regulator
4413031	4430327	17296	Predicted by at least one method		hemL	gene4050	4420077	4421369	-1	MULTISPECIES: aminotransferase class III-fold pyridoxal phosphate-dependent enzyme
4413031	4430327	17296	Predicted by at least one method		tktA	gene4051	4421359	4422357	-1	MULTISPECIES: transketolase
4413031	4430327	17296	Predicted by at least one method		tktA	gene4052	4422354	4423241	-1	MULTISPECIES: transketolase
4413031	4430327	17296	Predicted by at least one method			gene4053	4423435	4424823	1	MULTISPECIES: aminotransferase class III-fold pyridoxal phosphate-dependent enzyme
4413031	4430327	17296	Predicted by at least one method			gene4054	4424820	4425926	1	ABC transporter ATP-binding protein
4413031	4430327	17296	Predicted by at least one method			gene4055	4426077	4427117	1	MULTISPECIES: ABC transporter substrate-binding protein
4413031	4430327	17296	Predicted by at least one method			gene4056	4427190	4428455	1	hypothetical protein
4413031	4430327	17296	Predicted by at least one method			gene4057	4428466	4429287	1	MULTISPECIES: ABC transporter permease
4413031	4430327	17296	Predicted by at least one method			gene4058	4429291	4430052	1	hypothetical protein
4413031	4430327	17296	Predicted by at least one method		emrA	gene4059	4430265	4431836	1	MULTISPECIES: HlyD family secretion protein
4719142	4769343	50201	Predicted by at least one method		pilZ	gene4304	4719142	4719498	-1	MULTISPECIES: PilZ domain-containing protein
4719142	4769343	50201	Predicted by at least one method		holB	gene4305	4719582	4720571	-1	DNA polymerase III subunit delta'
4719142	4769343	50201	Predicted by at least one method		tmk	gene4306	4720564	4720935	-1	MULTISPECIES: dTMP kinase
4719142	4769343	50201	Predicted by at least one method			gene4307	4721017	4721853	1	deoxynucleotide monophosphate kinase
4719142	4769343	50201	Predicted by at least one method			gene4308	4722510	4724207	1	hypothetical protein
4719142	4769343	50201	Predicted by at least one method			gene4309	4724204	4726378	1	tyrosine-type recombinase/integrase
4719142	4769343	50201	Predicted by at least one method			gene4310	4726375	4727364	1	hypothetical protein
4719142	4769343	50201	Predicted by at least one method			gene4311	4727373	4728647	1	site-specific integrase
4719142	4769343	50201	Predicted by at least one method			gene4312	4728883	4729341	-1	hypothetical protein
4719142	4769343	50201	Predicted by at least one method			gene4313	4729381	4730319	-1	hypothetical protein
4719142	4769343	50201	Predicted by at least one method			gene4314	4730473	4730778	1	helix-turn-helix transcriptional regulator
4719142	4769343	50201	Predicted by at least one method			gene4315	4731019	4731972	1	HNH endonuclease
4719142	4769343	50201	Predicted by at least one method			gene4316	4732124	4732486	-1	-
4719142	4769343	50201	Predicted by at least one method			gene4317	4732542	4733078	-1	hypothetical protein
4719142	4769343	50201	Predicted by at least one method			gene4318	4733238	4733687	1	DUF2384 domain-containing protein
4719142	4769343	50201	Predicted by at least one method			gene4319	4734164	4734484	-1	helix-turn-helix transcriptional regulator
4719142	4769343	50201	Predicted by at least one method			gene4320	4734827	4735201	1	hypothetical protein
4719142	4769343	50201	Predicted by at least one method			gene4321	4735204	4735683	1	hypothetical protein
4719142	4769343	50201	Predicted by at least one method			gene4322	4735827	4736198	1	hypothetical protein
4719142	4769343	50201	Predicted by at least one method			gene4323	4736312	4736674	-1	MULTISPECIES: DNA binding protein
4719142	4769343	50201	Predicted by at least one method		wspR	gene4324	4736968	4738008	-1	diguanylate cyclase
4719142	4769343	50201	Predicted by at least one method			gene4325	4738271	4738588	-1	hypothetical protein
4719142	4769343	50201	Predicted by at least one method			gene4326	4738857	4739762	-1	DUF4352 domain-containing protein
4719142	4769343	50201	Predicted by at least one method			gene4327	4739802	4740239	-1	hypothetical protein
4719142	4769343	50201	Predicted by at least one method			gene4328	4740520	4743630	-1	DEAD/DEAH box helicase
4719142	4769343	50201	Predicted by at least one method			gene4329	4743620	4744432	-1	DUF1837 domain-containing protein
4719142	4769343	50201	Predicted by at least one method			gene4330	4744818	4745432	1	hypothetical protein
4719142	4769343	50201	Predicted by at least one method			gene4331	4745695	4745844	1	hypothetical protein
4719142	4769343	50201	Predicted by at least one method			gene4332	4746057	4746425	-1	antibiotic biosynthesis monooxygenase
4719142	4769343	50201	Predicted by at least one method			gene4333	4746718	4746942	1	hypothetical protein
4719142	4769343	50201	Predicted by at least one method			gene4334	4747183	4747272	1	-
4719142	4769343	50201	Predicted by at least one method			gene4335	4747238	4749151	1	AAA family ATPase
4719142	4769343	50201	Predicted by at least one method			gene4336	4749261	4750238	1	hypothetical protein
4719142	4769343	50201	Predicted by at least one method			gene4337	4750375	4751184	-1	hypothetical protein
4719142	4769343	50201	Predicted by at least one method			gene4338	4751840	4753177	1	DUF4041 domain-containing protein
4719142	4769343	50201	Predicted by at least one method			gene4339	4753559	4754092	-1	hypothetical protein
4719142	4769343	50201	Predicted by at least one method		ribD	gene4340	4754804	4755667	1	dCMP deaminase
4719142	4769343	50201	Predicted by at least one method			gene4341	4756210	4756602	-1	DUF1254 domain-containing protein
4719142	4769343	50201	Predicted by at least one method			gene4342	4756886	4757173	-1	-
4719142	4769343	50201	Predicted by at least one method			gene4343	4757186	4758916	1	hypothetical protein
4719142	4769343	50201	Predicted by at least one method			gene4344	4758913	4760640	1	hypothetical protein
4719142	4769343	50201	Predicted by at least one method			gene4345	4761261	4762238	-1	GIY-YIG nuclease family protein
4719142	4769343	50201	Predicted by at least one method			gene4346	4762435	4763118	-1	MULTISPECIES: hypothetical protein
4719142	4769343	50201	Predicted by at least one method			gene4347	4763661	4764284	-1	MULTISPECIES: hypothetical protein
4719142	4769343	50201	Predicted by at least one method			gene4348	4764281	4765765	-1	AAA family ATPase
4719142	4769343	50201	Predicted by at least one method			gene4349	4765961	4767307	-1	hypothetical protein
4719142	4769343	50201	Predicted by at least one method		tmk	gene4350	4767657	4768058	-1	dTMP kinase
4719142	4769343	50201	Predicted by at least one method			gene4351	4768078	4769343	-1	MULTISPECIES: endolytic transglycosylase MltG
4726375	4767307	40932	Predicted by at least one method			gene4309	4724204	4726378	1	tyrosine-type recombinase/integrase
4726375	4767307	40932	Predicted by at least one method			gene4310	4726375	4727364	1	hypothetical protein
4726375	4767307	40932	Predicted by at least one method			gene4311	4727373	4728647	1	site-specific integrase
4726375	4767307	40932	Predicted by at least one method			gene4312	4728883	4729341	-1	hypothetical protein
4726375	4767307	40932	Predicted by at least one method			gene4313	4729381	4730319	-1	hypothetical protein
4726375	4767307	40932	Predicted by at least one method			gene4314	4730473	4730778	1	helix-turn-helix transcriptional regulator
4726375	4767307	40932	Predicted by at least one method			gene4315	4731019	4731972	1	HNH endonuclease
4726375	4767307	40932	Predicted by at least one method			gene4316	4732124	4732486	-1	-
4726375	4767307	40932	Predicted by at least one method			gene4317	4732542	4733078	-1	hypothetical protein
4726375	4767307	40932	Predicted by at least one method			gene4318	4733238	4733687	1	DUF2384 domain-containing protein
4726375	4767307	40932	Predicted by at least one method			gene4319	4734164	4734484	-1	helix-turn-helix transcriptional regulator
4726375	4767307	40932	Predicted by at least one method			gene4320	4734827	4735201	1	hypothetical protein
4726375	4767307	40932	Predicted by at least one method			gene4321	4735204	4735683	1	hypothetical protein
4726375	4767307	40932	Predicted by at least one method			gene4322	4735827	4736198	1	hypothetical protein
4726375	4767307	40932	Predicted by at least one method			gene4323	4736312	4736674	-1	MULTISPECIES: DNA binding protein
4726375	4767307	40932	Predicted by at least one method		wspR	gene4324	4736968	4738008	-1	diguanylate cyclase
4726375	4767307	40932	Predicted by at least one method			gene4325	4738271	4738588	-1	hypothetical protein
4726375	4767307	40932	Predicted by at least one method			gene4326	4738857	4739762	-1	DUF4352 domain-containing protein
4726375	4767307	40932	Predicted by at least one method			gene4327	4739802	4740239	-1	hypothetical protein
4726375	4767307	40932	Predicted by at least one method			gene4328	4740520	4743630	-1	DEAD/DEAH box helicase
4726375	4767307	40932	Predicted by at least one method			gene4329	4743620	4744432	-1	DUF1837 domain-containing protein
4726375	4767307	40932	Predicted by at least one method			gene4330	4744818	4745432	1	hypothetical protein
4726375	4767307	40932	Predicted by at least one method			gene4331	4745695	4745844	1	hypothetical protein
4726375	4767307	40932	Predicted by at least one method			gene4332	4746057	4746425	-1	antibiotic biosynthesis monooxygenase
4726375	4767307	40932	Predicted by at least one method			gene4333	4746718	4746942	1	hypothetical protein
4726375	4767307	40932	Predicted by at least one method			gene4334	4747183	4747272	1	-
4726375	4767307	40932	Predicted by at least one method			gene4335	4747238	4749151	1	AAA family ATPase
4726375	4767307	40932	Predicted by at least one method			gene4336	4749261	4750238	1	hypothetical protein
4726375	4767307	40932	Predicted by at least one method			gene4337	4750375	4751184	-1	hypothetical protein
4726375	4767307	40932	Predicted by at least one method			gene4338	4751840	4753177	1	DUF4041 domain-containing protein
4726375	4767307	40932	Predicted by at least one method			gene4339	4753559	4754092	-1	hypothetical protein
4726375	4767307	40932	Predicted by at least one method		ribD	gene4340	4754804	4755667	1	dCMP deaminase
4726375	4767307	40932	Predicted by at least one method			gene4341	4756210	4756602	-1	DUF1254 domain-containing protein
4726375	4767307	40932	Predicted by at least one method			gene4342	4756886	4757173	-1	-
4726375	4767307	40932	Predicted by at least one method			gene4343	4757186	4758916	1	hypothetical protein
4726375	4767307	40932	Predicted by at least one method			gene4344	4758913	4760640	1	hypothetical protein
4726375	4767307	40932	Predicted by at least one method			gene4345	4761261	4762238	-1	GIY-YIG nuclease family protein
4726375	4767307	40932	Predicted by at least one method			gene4346	4762435	4763118	-1	MULTISPECIES: hypothetical protein
4726375	4767307	40932	Predicted by at least one method			gene4347	4763661	4764284	-1	MULTISPECIES: hypothetical protein
4726375	4767307	40932	Predicted by at least one method			gene4348	4764281	4765765	-1	AAA family ATPase
4726375	4767307	40932	Predicted by at least one method			gene4349	4765961	4767307	-1	hypothetical protein
4728419	4746229	17810	Predicted by at least one method			gene4311	4727373	4728647	1	site-specific integrase
4728419	4746229	17810	Predicted by at least one method			gene4312	4728883	4729341	-1	hypothetical protein
4728419	4746229	17810	Predicted by at least one method			gene4313	4729381	4730319	-1	hypothetical protein
4728419	4746229	17810	Predicted by at least one method			gene4314	4730473	4730778	1	helix-turn-helix transcriptional regulator
4728419	4746229	17810	Predicted by at least one method			gene4315	4731019	4731972	1	HNH endonuclease
4728419	4746229	17810	Predicted by at least one method			gene4316	4732124	4732486	-1	-
4728419	4746229	17810	Predicted by at least one method			gene4317	4732542	4733078	-1	hypothetical protein
4728419	4746229	17810	Predicted by at least one method			gene4318	4733238	4733687	1	DUF2384 domain-containing protein
4728419	4746229	17810	Predicted by at least one method			gene4319	4734164	4734484	-1	helix-turn-helix transcriptional regulator
4728419	4746229	17810	Predicted by at least one method			gene4320	4734827	4735201	1	hypothetical protein
4728419	4746229	17810	Predicted by at least one method			gene4321	4735204	4735683	1	hypothetical protein
4728419	4746229	17810	Predicted by at least one method			gene4322	4735827	4736198	1	hypothetical protein
4728419	4746229	17810	Predicted by at least one method			gene4323	4736312	4736674	-1	MULTISPECIES: DNA binding protein
4728419	4746229	17810	Predicted by at least one method		wspR	gene4324	4736968	4738008	-1	diguanylate cyclase
4728419	4746229	17810	Predicted by at least one method			gene4325	4738271	4738588	-1	hypothetical protein
4728419	4746229	17810	Predicted by at least one method			gene4326	4738857	4739762	-1	DUF4352 domain-containing protein
4728419	4746229	17810	Predicted by at least one method			gene4327	4739802	4740239	-1	hypothetical protein
4728419	4746229	17810	Predicted by at least one method			gene4328	4740520	4743630	-1	DEAD/DEAH box helicase
4728419	4746229	17810	Predicted by at least one method			gene4329	4743620	4744432	-1	DUF1837 domain-containing protein
4728419	4746229	17810	Predicted by at least one method			gene4330	4744818	4745432	1	hypothetical protein
4728419	4746229	17810	Predicted by at least one method			gene4331	4745695	4745844	1	hypothetical protein
4728419	4746229	17810	Predicted by at least one method			gene4332	4746057	4746425	-1	antibiotic biosynthesis monooxygenase
4746592	4767766	21174	Predicted by at least one method			gene4333	4746718	4746942	1	hypothetical protein
4746592	4767766	21174	Predicted by at least one method			gene4334	4747183	4747272	1	-
4746592	4767766	21174	Predicted by at least one method			gene4335	4747238	4749151	1	AAA family ATPase
4746592	4767766	21174	Predicted by at least one method			gene4336	4749261	4750238	1	hypothetical protein
4746592	4767766	21174	Predicted by at least one method			gene4337	4750375	4751184	-1	hypothetical protein
4746592	4767766	21174	Predicted by at least one method			gene4338	4751840	4753177	1	DUF4041 domain-containing protein
4746592	4767766	21174	Predicted by at least one method			gene4339	4753559	4754092	-1	hypothetical protein
4746592	4767766	21174	Predicted by at least one method		ribD	gene4340	4754804	4755667	1	dCMP deaminase
4746592	4767766	21174	Predicted by at least one method			gene4341	4756210	4756602	-1	DUF1254 domain-containing protein
4746592	4767766	21174	Predicted by at least one method			gene4342	4756886	4757173	-1	-
4746592	4767766	21174	Predicted by at least one method			gene4343	4757186	4758916	1	hypothetical protein
4746592	4767766	21174	Predicted by at least one method			gene4344	4758913	4760640	1	hypothetical protein
4746592	4767766	21174	Predicted by at least one method			gene4345	4761261	4762238	-1	GIY-YIG nuclease family protein
4746592	4767766	21174	Predicted by at least one method			gene4346	4762435	4763118	-1	MULTISPECIES: hypothetical protein
4746592	4767766	21174	Predicted by at least one method			gene4347	4763661	4764284	-1	MULTISPECIES: hypothetical protein
4746592	4767766	21174	Predicted by at least one method			gene4348	4764281	4765765	-1	AAA family ATPase
4746592	4767766	21174	Predicted by at least one method			gene4349	4765961	4767307	-1	hypothetical protein
4746592	4767766	21174	Predicted by at least one method		tmk	gene4350	4767657	4768058	-1	dTMP kinase
4776418	4785006	8588	Predicted by at least one method			gene4361	4776418	4777185	-1	IS4 family transposase
4776418	4785006	8588	Predicted by at least one method			gene4362	4777404	4777709	-1	IS4 family transposase
4776418	4785006	8588	Predicted by at least one method		sppA	gene4363	4777829	4778818	-1	MULTISPECIES: S49 family peptidase
4776418	4785006	8588	Predicted by at least one method		gph	gene4364	4778843	4779505	-1	HAD-IA family hydrolase
4776418	4785006	8588	Predicted by at least one method		rluC	gene4365	4779492	4780454	-1	MULTISPECIES: 23S rRNA pseudouridine(955/2504/2580) synthase RluC
4776418	4785006	8588	Predicted by at least one method		rne	gene4366	4781155	4784346	1	ribonuclease E
4776418	4785006	8588	Predicted by at least one method		mocA	gene4367	4784413	4785006	-1	nucleotidyltransferase family protein
4776418	4785006	8588	Predicted by at least one method		xdhC	gene4368	4785003	4785986	-1	XdhC family protein
4927143	4938694	11551	Predicted by at least one method		dcm	gene4504	4927143	4928768	-1	DNA cytosine methyltransferase
4927143	4938694	11551	Predicted by at least one method		vsr	gene4505	4928799	4929275	1	DNA mismatch endonuclease Vsr
4927143	4938694	11551	Predicted by at least one method			gene4506	4929437	4931308	1	hypothetical protein
4927143	4938694	11551	Predicted by at least one method			gene4507	4931310	4932614	1	hypothetical protein
4927143	4938694	11551	Predicted by at least one method		ftsK	gene4508	4932611	4937710	1	DNA translocase FtsK
4927143	4938694	11551	Predicted by at least one method			gene4509	4938185	4938694	1	MULTISPECIES: Bro-N domain-containing protein
5442350	5449599	7249	Predicted by at least one method		pqiA	gene4965	5441740	5442363	-1	MULTISPECIES: paraquat-inducible protein A
5442350	5449599	7249	Predicted by at least one method		pqiA	gene4966	5442350	5443009	-1	paraquat-inducible protein A
5442350	5449599	7249	Predicted by at least one method		msrQ	gene4972	5448979	5449599	-1	protein-methionine-sulfoxide reductase heme-binding subunit MsrQ
6186179	6199364	13185	Predicted by at least one method		rhtB	gene5672	6186179	6186811	-1	MULTISPECIES: LysE family transporter
6186179	6199364	13185	Predicted by at least one method			gene5673	6186927	6187508	-1	mechanosensitive ion channel family protein
6186179	6199364	13185	Predicted by at least one method			gene5674	6187508	6189418	-1	MULTISPECIES: ATP-binding cassette domain-containing protein
6186179	6199364	13185	Predicted by at least one method			gene5675	6189469	6189933	1	TIGR02444 family protein
6186179	6199364	13185	Predicted by at least one method			gene5676	6189930	6190994	-1	transcriptional regulator
6186179	6199364	13185	Predicted by at least one method		fklB	gene5677	6191187	6191852	1	FKBP-type peptidyl-prolyl cis-trans isomerase
6186179	6199364	13185	Predicted by at least one method		ltrA	gene5678	6191931	6193352	-1	group II intron reverse transcriptase/maturase
6186179	6199364	13185	Predicted by at least one method		rsd	gene5679	6193835	6194320	-1	Rsd/AlgQ-like regulator of RpoD
6186179	6199364	13185	Predicted by at least one method		dsbB	gene5680	6194472	6195023	-1	MULTISPECIES: disulfide bond formation protein B
6186179	6199364	13185	Predicted by at least one method		hemY	gene5681	6195253	6196491	-1	heme biosynthesis protein HemY
6186179	6199364	13185	Predicted by at least one method		hemX	gene5682	6196488	6197642	-1	uroporphyrinogen-III C-methyltransferase
6186179	6199364	13185	Predicted by at least one method		hemD	gene5683	6197659	6198426	-1	uroporphyrinogen-III synthase
6186179	6199364	13185	Predicted by at least one method		hemC	gene5684	6198423	6199364	-1	MULTISPECIES: hydroxymethylbilane synthase
6291848	6320050	28202	Predicted by at least one method			gene5774	6291848	6292141	-1	cell division protein
6291848	6320050	28202	Predicted by at least one method			gene5775	6292251	6293528	-1	hypothetical protein
6291848	6320050	28202	Predicted by at least one method			gene5776	6293921	6294304	1	hypothetical protein
6291848	6320050	28202	Predicted by at least one method			gene5777	6294351	6294806	-1	hypothetical protein
6291848	6320050	28202	Predicted by at least one method			gene5778	6294907	6295548	-1	hypothetical protein
6291848	6320050	28202	Predicted by at least one method			gene5779	6295673	6297058	-1	IS4 family transposase
6291848	6320050	28202	Predicted by at least one method			gene5780	6297272	6297778	-1	hypothetical protein
6291848	6320050	28202	Predicted by at least one method			gene5781	6297775	6300024	-1	peptidoglycan DD-metalloendopeptidase family protein
6291848	6320050	28202	Predicted by at least one method		vgrG	gene5782	6300074	6302107	-1	MULTISPECIES: type VI secretion system tip protein VgrG
6291848	6320050	28202	Predicted by at least one method		stk1	gene5783	6302136	6303137	-1	protein kinase
6291848	6320050	28202	Predicted by at least one method		stp1	gene5784	6303134	6303862	-1	MULTISPECIES: serine/threonine-protein phosphatase
6291848	6320050	28202	Predicted by at least one method		impL	gene5785	6303862	6307386	-1	type VI secretion system membrane subunit TssM
6291848	6320050	28202	Predicted by at least one method		impK	gene5786	6307400	6308275	-1	MULTISPECIES: DotU family type IV/VI secretion system protein
6291848	6320050	28202	Predicted by at least one method		impJ	gene5787	6308281	6309612	-1	MULTISPECIES: type VI secretion system baseplate subunit TssK
6291848	6320050	28202	Predicted by at least one method		vasD	gene5788	6309615	6310115	-1	MULTISPECIES: type VI secretion system lipoprotein TssJ
6291848	6320050	28202	Predicted by at least one method		impI	gene5789	6310121	6311317	-1	type VI secretion system-associated FHA domain protein TagH
6291848	6320050	28202	Predicted by at least one method			gene5790	6311335	6311475	-1	MULTISPECIES: hypothetical protein
6291848	6320050	28202	Predicted by at least one method		sfa2	gene5791	6311569	6313089	-1	sigma-54-dependent Fis family transcriptional regulator
6291848	6320050	28202	Predicted by at least one method		vasG	gene5792	6313100	6315748	-1	type VI secretion system ATPase TssH
6291848	6320050	28202	Predicted by at least one method		impH	gene5793	6315762	6316769	-1	MULTISPECIES: type VI secretion system baseplate subunit TssG
6291848	6320050	28202	Predicted by at least one method		impG	gene5794	6316733	6318520	-1	type VI secretion system baseplate subunit TssF
6291848	6320050	28202	Predicted by at least one method			gene5795	6318548	6318964	-1	MULTISPECIES: hypothetical protein
6291848	6320050	28202	Predicted by at least one method			gene5796	6318961	6319386	-1	hypothetical protein
6291848	6320050	28202	Predicted by at least one method			gene5797	6319389	6319805	-1	hypothetical protein
6291848	6320050	28202	Predicted by at least one method			gene5798	6319805	6320050	-1	hypothetical protein
6291848	6300024	8176	Predicted by at least one method			gene5774	6291848	6292141	-1	cell division protein
6291848	6300024	8176	Predicted by at least one method			gene5775	6292251	6293528	-1	hypothetical protein
6291848	6300024	8176	Predicted by at least one method			gene5776	6293921	6294304	1	hypothetical protein
6291848	6300024	8176	Predicted by at least one method			gene5777	6294351	6294806	-1	hypothetical protein
6291848	6300024	8176	Predicted by at least one method			gene5778	6294907	6295548	-1	hypothetical protein
6291848	6300024	8176	Predicted by at least one method			gene5779	6295673	6297058	-1	IS4 family transposase
6291848	6300024	8176	Predicted by at least one method			gene5780	6297272	6297778	-1	hypothetical protein
6291848	6300024	8176	Predicted by at least one method			gene5781	6297775	6300024	-1	peptidoglycan DD-metalloendopeptidase family protein
6433467	6467413	33946	Predicted by at least one method			gene5894	6433467	6433808	-1	MULTISPECIES: hypothetical protein
6433467	6467413	33946	Predicted by at least one method		pcoD	gene5895	6433883	6434821	-1	MULTISPECIES: copper homeostasis membrane protein CopD
6433467	6467413	33946	Predicted by at least one method		copC	gene5896	6434825	6435208	-1	MULTISPECIES: copper homeostasis periplasmic binding protein CopC
6433467	6467413	33946	Predicted by at least one method		cusS	gene5897	6435579	6436967	-1	MULTISPECIES: heavy metal sensor histidine kinase
6433467	6467413	33946	Predicted by at least one method		cusR	gene5898	6436964	6437653	-1	MULTISPECIES: heavy metal response regulator transcription factor
6433467	6467413	33946	Predicted by at least one method			gene5899	6437859	6438212	1	MULTISPECIES: hypothetical protein
6433467	6467413	33946	Predicted by at least one method			gene5900	6438375	6438911	1	MULTISPECIES: plastocyanin
6433467	6467413	33946	Predicted by at least one method		copA	gene5901	6439604	6441616	1	MULTISPECIES: heavy metal translocating P-type ATPase
6433467	6467413	33946	Predicted by at least one method		copZ	gene5902	6441728	6441928	1	MULTISPECIES: heavy-metal-associated domain-containing protein
6433467	6467413	33946	Predicted by at least one method			gene5903	6441963	6442067	1	-
6433467	6467413	33946	Predicted by at least one method			gene5904	6442206	6442595	-1	hypothetical protein
6433467	6467413	33946	Predicted by at least one method			gene5905	6443184	6444710	-1	IS66 family transposase
6433467	6467413	33946	Predicted by at least one method			gene5906	6444773	6445108	-1	IS66 family insertion sequence element accessory protein TnpB
6433467	6467413	33946	Predicted by at least one method			gene5907	6445105	6445422	-1	IS66 family insertion sequence hypothetical protein
6433467	6467413	33946	Predicted by at least one method			gene5908	6445629	6446585	-1	MULTISPECIES: CDF family Co(II)/Ni(II) efflux transporter DmeF
6433467	6467413	33946	Predicted by at least one method			gene5909	6446596	6446871	-1	MULTISPECIES: metal/formaldehyde-sensitive transcriptional repressor
6433467	6467413	33946	Predicted by at least one method			gene5910	6447231	6448541	1	MFS transporter
6433467	6467413	33946	Predicted by at least one method			gene5911	6448583	6449326	-1	conjugal transfer protein TraX
6433467	6467413	33946	Predicted by at least one method			gene5912	6449385	6449684	-1	MULTISPECIES: metal-sensing transcriptional repressor
6433467	6467413	33946	Predicted by at least one method			gene5913	6449789	6450148	1	hypothetical protein
6433467	6467413	33946	Predicted by at least one method			gene5914	6450196	6450933	1	HupE/UreJ family protein
6433467	6467413	33946	Predicted by at least one method			gene5915	6450946	6451596	1	hypothetical protein
6433467	6467413	33946	Predicted by at least one method			gene5916	6452426	6452632	1	hypothetical protein
6433467	6467413	33946	Predicted by at least one method			gene5917	6452811	6454712	1	MULTISPECIES: copper resistance system multicopper oxidase
6433467	6467413	33946	Predicted by at least one method			gene5918	6454737	6454832	-1	Uncharacterised protein
6433467	6467413	33946	Predicted by at least one method		pcoB	gene5919	6454978	6455919	1	copper resistance protein B
6433467	6467413	33946	Predicted by at least one method			gene5920	6455929	6456744	1	c-type cytochrome
6433467	6467413	33946	Predicted by at least one method			gene5921	6456803	6457216	-1	hypothetical protein
6433467	6467413	33946	Predicted by at least one method		glmS	gene5922	6457411	6459243	-1	glutamine--fructose-6-phosphate transaminase (isomerizing)
6433467	6467413	33946	Predicted by at least one method			gene5923	6459245	6460021	-1	DeoR family transcriptional regulator
6433467	6467413	33946	Predicted by at least one method		glmU	gene5924	6460241	6461563	-1	bifunctional UDP-N-acetylglucosamine diphosphorylase/glucosamine-1-phosphate N-acetyltransferase GlmU
6433467	6467413	33946	Predicted by at least one method		atpC	gene5925	6461725	6462150	-1	MULTISPECIES: F0F1 ATP synthase subunit epsilon
6433467	6467413	33946	Predicted by at least one method		atpD	gene5926	6462196	6463575	-1	MULTISPECIES: F0F1 ATP synthase subunit beta
6433467	6467413	33946	Predicted by at least one method		atpG	gene5927	6463603	6464463	-1	MULTISPECIES: F0F1 ATP synthase subunit gamma
6433467	6467413	33946	Predicted by at least one method		atpA	gene5928	6464514	6466058	-1	MULTISPECIES: F0F1 ATP synthase subunit alpha
6433467	6467413	33946	Predicted by at least one method		atpH	gene5929	6466080	6466616	-1	MULTISPECIES: F0F1 ATP synthase subunit delta
6433467	6467413	33946	Predicted by at least one method		atpF	gene5930	6466629	6467099	-1	MULTISPECIES: F0F1 ATP synthase subunit B
6433467	6467413	33946	Predicted by at least one method		atpE	gene5931	6467156	6467413	-1	F0F1 ATP synthase subunit C
6433467	6442595	9128	Predicted by at least one method			gene5894	6433467	6433808	-1	MULTISPECIES: hypothetical protein
6433467	6442595	9128	Predicted by at least one method		pcoD	gene5895	6433883	6434821	-1	MULTISPECIES: copper homeostasis membrane protein CopD
6433467	6442595	9128	Predicted by at least one method		copC	gene5896	6434825	6435208	-1	MULTISPECIES: copper homeostasis periplasmic binding protein CopC
6433467	6442595	9128	Predicted by at least one method		cusS	gene5897	6435579	6436967	-1	MULTISPECIES: heavy metal sensor histidine kinase
6433467	6442595	9128	Predicted by at least one method		cusR	gene5898	6436964	6437653	-1	MULTISPECIES: heavy metal response regulator transcription factor
6433467	6442595	9128	Predicted by at least one method			gene5899	6437859	6438212	1	MULTISPECIES: hypothetical protein
6433467	6442595	9128	Predicted by at least one method			gene5900	6438375	6438911	1	MULTISPECIES: plastocyanin
6433467	6442595	9128	Predicted by at least one method		copA	gene5901	6439604	6441616	1	MULTISPECIES: heavy metal translocating P-type ATPase
6433467	6442595	9128	Predicted by at least one method		copZ	gene5902	6441728	6441928	1	MULTISPECIES: heavy-metal-associated domain-containing protein
6433467	6442595	9128	Predicted by at least one method			gene5903	6441963	6442067	1	-
6433467	6442595	9128	Predicted by at least one method			gene5904	6442206	6442595	-1	hypothetical protein
6446908	6451947	5039	Predicted by at least one method			gene5910	6447231	6448541	1	MFS transporter
6446908	6451947	5039	Predicted by at least one method			gene5911	6448583	6449326	-1	conjugal transfer protein TraX
6446908	6451947	5039	Predicted by at least one method			gene5912	6449385	6449684	-1	MULTISPECIES: metal-sensing transcriptional repressor
6446908	6451947	5039	Predicted by at least one method			gene5913	6449789	6450148	1	hypothetical protein
6446908	6451947	5039	Predicted by at least one method			gene5914	6450196	6450933	1	HupE/UreJ family protein
6446908	6451947	5039	Predicted by at least one method			gene5915	6450946	6451596	1	hypothetical protein
