# Supplementary material for: Comparative genomic analysis of two Arctic Pseudomonas strains reveals insights into the aerobic denitrification in cold environments
Source: BMC Genomics. 2023 Sep 11;24:534. doi: 10.1186/s12864-023-09638-1 (PMC10494350; doi:10.1186/s12864-023-09638-1)
Supplement: Supplementary file 1 — Additional file 1: Supplementary Table S1. General features of Pseudomonas sp. PMCC200344 and PMCC200367 and MIGS mandatory information. Supplementary Table S2. ANI similarity between Pseudomonas strains PMCC200344 and PMCC200367 and the reference type strains of related species of the genus Pseudomonas. Supplementary Table S3. dDDH value between Pseudomonas strains PMCC200344 and PMCC200367 and the reference type strains of related species of the genus Pseudomonas. Supplementary Table S4. Genome properties and statistics of Pseudomonas strains PMCC200344 and PMCC200367. Supplementary Table S5. Basic information of genes involved in nitrate reduction pathways in bacteria using BLASTP analysis in multiple databases. Supplementary Table S6. Genes on the genomic islands of Pseudomonas strain PMCC200344. Supplementary Table S7. Genes on the genomic islands of Pseudomonas strain PMCC200367. Supplementary Table S8. Basic information on the Pseudomonas species used for pan genome analysis. Supplementary Table S9. COG annotation of core and pan genes across all 30 Pseudomonas species studied. Supplementary Table S10. Classification of the denitrification, cold adaptation and heavy metal resistance genes in the gene category. Supplementary Table S11. Genes in the noncollinearity region of Pseudomonas strains PMCC200344 and PMCC200367. Supplementary Figure S1. Related denitrification genes in PMCC200344 (a) and PMCC200367 (b). Supplementary Figure S2. Heatmaps comparing the presence or absence of nitrate reduction (a), cold adaptation (b) and heavy metal resistance (c) genes across all 31 Pseudomonas species studied. Supplementary Figure S3. Phylogenetic trees of deduced nitrite reductase NirS (a), DEAD-box RNA helicase DeaD (b) and arsenate reductase ArsC (c) sequences from Arctic strains PMCC200344 and PMCC200367 and the reference type strains of related species of the genus Pseudomonas. The scale bar indicates evolutionary distance. [file 12864_2023_9638_MOESM1_ESM.zip › Table S7..csv]

Island start	Island end	Length	Method	Gene name	Gene ID	Locus	Gene start	Gene end	Strand	Product	External Annotations
261683	272580	10897	Predicted by at least one method			gene0243	261683	262462	-1	EAL domain-containing protein
261683	272580	10897	Predicted by at least one method		hslR	gene0244	262579	262986	1	MULTISPECIES: RNA-binding protein
261683	272580	10897	Predicted by at least one method		hslO	gene0245	263498	264400	1	Hsp33 family molecular chaperone HslO
261683	272580	10897	Predicted by at least one method		pckA	gene0246	264582	266123	1	phosphoenolpyruvate carboxykinase
261683	272580	10897	Predicted by at least one method			gene0247	266223	266885	-1	uracil-DNA glycosylase
261683	272580	10897	Predicted by at least one method			gene0248	266888	268006	-1	hypothetical protein
261683	272580	10897	Predicted by at least one method			gene0249	268034	268606	-1	hypothetical protein
261683	272580	10897	Predicted by at least one method			gene0250	268611	269063	-1	TIR domain-containing protein
261683	272580	10897	Predicted by at least one method			gene0251	269536	270867	-1	IS4 family transposase
261683	272580	10897	Predicted by at least one method			gene0252	270986	271840	-1	DMT family transporter
261683	272580	10897	Predicted by at least one method			gene0253	271884	272084	-1	DUF1493 family protein
261683	272580	10897	Predicted by at least one method			gene0254	272101	272580	-1	helix-turn-helix domain-containing protein
500830	505775	4945	Predicted by at least one method			gene0455	497113	500907	1	RHS domain-containing protein
500830	505775	4945	Predicted by at least one method			gene0456	500830	501222	-1	hypothetical protein
500830	505775	4945	Predicted by at least one method			gene0457	501900	502250	1	hypothetical protein
500830	505775	4945	Predicted by at least one method			gene0458	502351	502761	1	hypothetical protein
500830	505775	4945	Predicted by at least one method			gene0459	502988	504373	1	IS4 family transposase
500830	505775	4945	Predicted by at least one method			gene0460	504460	505095	1	MULTISPECIES: hypothetical protein
500830	505775	4945	Predicted by at least one method			gene0461	505452	505775	1	hypothetical protein
501958	506015	4057	Predicted by at least one method			gene0457	501900	502250	1	hypothetical protein
501958	506015	4057	Predicted by at least one method			gene0458	502351	502761	1	hypothetical protein
501958	506015	4057	Predicted by at least one method			gene0459	502988	504373	1	IS4 family transposase
501958	506015	4057	Predicted by at least one method			gene0460	504460	505095	1	MULTISPECIES: hypothetical protein
501958	506015	4057	Predicted by at least one method			gene0461	505452	505775	1	hypothetical protein
858929	865843	6914	Predicted by at least one method			gene0746	858929	859135	-1	hypothetical protein
858929	865843	6914	Predicted by at least one method			gene0747	859210	859578	-1	hypothetical protein
858929	865843	6914	Predicted by at least one method			gene0748	859614	859865	-1	MULTISPECIES: hypothetical protein
858929	865843	6914	Predicted by at least one method			gene0749	860255	860374	-1	-
858929	865843	6914	Predicted by at least one method			gene0750	860963	865843	1	hypothetical protein
1161584	1169183	7599	Predicted by at least one method			gene1031	1162017	1162376	1	two pore domain potassium channel family protein
1161584	1169183	7599	Predicted by at least one method			gene1032	1162814	1163125	-1	DUF3077 domain-containing protein
1161584	1169183	7599	Predicted by at least one method			gene1033	1163122	1163238	-1	hypothetical protein
1161584	1169183	7599	Predicted by at least one method			gene1034	1163800	1165446	1	hypothetical protein
1161584	1169183	7599	Predicted by at least one method			gene1035	1165450	1166151	1	hypothetical protein
1161584	1169183	7599	Predicted by at least one method		sbcC	gene1036	1166144	1168531	1	AAA family ATPase
1161584	1169183	7599	Predicted by at least one method			gene1037	1168727	1169056	-1	hypothetical protein
1162814	1169056	6242	Predicted by at least one method			gene1032	1162814	1163125	-1	DUF3077 domain-containing protein
1162814	1169056	6242	Predicted by at least one method			gene1033	1163122	1163238	-1	hypothetical protein
1162814	1169056	6242	Predicted by at least one method			gene1034	1163800	1165446	1	hypothetical protein
1162814	1169056	6242	Predicted by at least one method			gene1035	1165450	1166151	1	hypothetical protein
1162814	1169056	6242	Predicted by at least one method		sbcC	gene1036	1166144	1168531	1	AAA family ATPase
1162814	1169056	6242	Predicted by at least one method			gene1037	1168727	1169056	-1	hypothetical protein
1598791	1621181	22390	Predicted by at least one method			gene1456	1598889	1600307	-1	MFS transporter
1598791	1621181	22390	Predicted by at least one method			gene1457	1600466	1601080	1	transcriptional regulator
1598791	1621181	22390	Predicted by at least one method		toxA	gene1458	1601097	1601834	-1	class I SAM-dependent methyltransferase
1598791	1621181	22390	Predicted by at least one method		amiE	gene1459	1601926	1603332	-1	amidase
1598791	1621181	22390	Predicted by at least one method		patA	gene1460	1603329	1604657	-1	MULTISPECIES: aminotransferase class III-fold pyridoxal phosphate-dependent enzyme
1598791	1621181	22390	Predicted by at least one method		patA	gene1461	1604647	1605780	-1	aminotransferase class III-fold pyridoxal phosphate-dependent enzyme
1598791	1621181	22390	Predicted by at least one method			gene1462	1605780	1606649	-1	TauD/TfdA family dioxygenase
1598791	1621181	22390	Predicted by at least one method			gene1463	1606662	1608194	-1	AMP-binding protein
1598791	1621181	22390	Predicted by at least one method			gene1464	1608191	1608799	-1	thermostable hemolysin
1598791	1621181	22390	Predicted by at least one method		yqjG	gene1465	1609380	1610249	-1	glutathione S-transferase C-terminal domain-containing protein
1598791	1621181	22390	Predicted by at least one method		acpD	gene1466	1610251	1610898	-1	NAD(P)H-dependent oxidoreductase
1598791	1621181	22390	Predicted by at least one method			gene1467	1611117	1611554	-1	PaaI family thioesterase
1598791	1621181	22390	Predicted by at least one method		acd	gene1468	1611565	1612641	-1	acyl-CoA dehydrogenase family protein
1598791	1621181	22390	Predicted by at least one method			gene1469	1612652	1613776	-1	FAD-dependent monooxygenase
1598791	1621181	22390	Predicted by at least one method		asnB	gene1470	1613773	1615719	-1	asparagine synthase (glutamine-hydrolyzing)
1598791	1621181	22390	Predicted by at least one method		liuC	gene1471	1615818	1616600	-1	enoyl-CoA hydratase/isomerase family protein
1598791	1621181	22390	Predicted by at least one method			gene1472	1616600	1617799	-1	hydroxymethylglutaryl-CoA synthase
1598791	1621181	22390	Predicted by at least one method			gene1473	1618619	1619542	1	LysR family transcriptional regulator
1598791	1621181	22390	Predicted by at least one method		tolC	gene1474	1619576	1620964	-1	TolC family outer membrane protein
1598791	1621181	22390	Predicted by at least one method		mexI	gene1475	1621054	1624140	-1	MexW/MexI family multidrug efflux RND transporter permease subunit
1689216	1750987	61771	Predicted by at least one method			gene1537	1688341	1689219	1	MULTISPECIES: EamA family transporter
1689216	1750987	61771	Predicted by at least one method			gene1538	1689216	1689716	1	MULTISPECIES: MepB family protein
1689216	1750987	61771	Predicted by at least one method		ybdG	gene1539	1689764	1690369	-1	mechanosensitive ion channel
1689216	1750987	61771	Predicted by at least one method			gene1540	1690892	1693132	-1	AAA family ATPase
1689216	1750987	61771	Predicted by at least one method			gene1541	1693277	1693609	1	transposase
1689216	1750987	61771	Predicted by at least one method			gene1542	1693606	1693941	1	IS66 family insertion sequence element accessory protein TnpB
1689216	1750987	61771	Predicted by at least one method			gene1543	1694029	1695528	1	IS66 family transposase
1689216	1750987	61771	Predicted by at least one method			gene1544	1695684	1696571	-1	LysR family transcriptional regulator
1689216	1750987	61771	Predicted by at least one method			gene1545	1696741	1698273	1	MFS transporter
1689216	1750987	61771	Predicted by at least one method			gene1546	1698385	1698732	-1	NERD domain-containing protein/DEAD/DEAH box helicase
1689216	1750987	61771	Predicted by at least one method			gene1547	1698873	1699304	-1	hypothetical protein
1689216	1750987	61771	Predicted by at least one method			gene1548	1699710	1700813	1	hypothetical protein
1689216	1750987	61771	Predicted by at least one method			gene1549	1700816	1703041	1	Mov34/MPN/PAD-1 family protein
1689216	1750987	61771	Predicted by at least one method			gene1550	1703028	1704245	1	patatin-like phospholipase family protein
1689216	1750987	61771	Predicted by at least one method			gene1551	1704284	1705675	-1	hypothetical protein
1689216	1750987	61771	Predicted by at least one method			gene1552	1705750	1706652	-1	hypothetical protein
1689216	1750987	61771	Predicted by at least one method			gene1553	1706662	1707411	-1	hypothetical protein
1689216	1750987	61771	Predicted by at least one method			gene1554	1707743	1709662	-1	AAA family ATPase
1689216	1750987	61771	Predicted by at least one method			gene1555	1710047	1710907	1	hypothetical protein
1689216	1750987	61771	Predicted by at least one method			gene1556	1710904	1711851	1	abortive infection family protein
1689216	1750987	61771	Predicted by at least one method			gene1557	1712245	1712613	1	phosphonate transporter
1689216	1750987	61771	Predicted by at least one method			gene1558	1712610	1713899	1	sensor domain-containing diguanylate cyclase
1689216	1750987	61771	Predicted by at least one method			gene1559	1714582	1715493	-1	YeeE/YedE family protein
1689216	1750987	61771	Predicted by at least one method			gene1560	1715775	1716248	-1	DoxX family protein
1689216	1750987	61771	Predicted by at least one method			gene1561	1716269	1717036	-1	putative DNA-binding domain-containing protein
1689216	1750987	61771	Predicted by at least one method			gene1562	1717033	1717887	-1	DUF692 family protein
1689216	1750987	61771	Predicted by at least one method			gene1563	1717916	1718188	-1	DUF2282 domain-containing protein
1689216	1750987	61771	Predicted by at least one method		rpoE	gene1564	1718438	1719010	1	sigma-70 family RNA polymerase sigma factor
1689216	1750987	61771	Predicted by at least one method			gene1565	1719007	1719648	1	DUF1109 family protein
1689216	1750987	61771	Predicted by at least one method			gene1566	1719708	1720505	-1	TIGR02391 family protein
1689216	1750987	61771	Predicted by at least one method			gene1567	1720763	1721080	1	hypothetical protein
1689216	1750987	61771	Predicted by at least one method			gene1568	1721495	1721869	1	DNA binding protein
1689216	1750987	61771	Predicted by at least one method			gene1569	1722122	1722367	-1	hypothetical protein
1689216	1750987	61771	Predicted by at least one method			gene1570	1722364	1722621	-1	hypothetical protein
1689216	1750987	61771	Predicted by at least one method			gene1571	1722663	1722788	1	-
1689216	1750987	61771	Predicted by at least one method			gene1572	1722828	1723010	1	hypothetical protein
1689216	1750987	61771	Predicted by at least one method			gene1573	1723276	1723536	1	CinA family protein
1689216	1750987	61771	Predicted by at least one method			gene1574	1723712	1723903	-1	helix-turn-helix transcriptional regulator
1689216	1750987	61771	Predicted by at least one method			gene1575	1724168	1725094	1	hypothetical protein
1689216	1750987	61771	Predicted by at least one method			gene1576	1725134	1725580	1	hypothetical protein
1689216	1750987	61771	Predicted by at least one method			gene1577	1725883	1726914	1	hypothetical protein
1689216	1750987	61771	Predicted by at least one method			gene1578	1727692	1728237	1	IS110 family transposase ISCps4
1689216	1750987	61771	Predicted by at least one method			gene1579	1728222	1728491	1	-
1689216	1750987	61771	Predicted by at least one method		cynT	gene1580	1728751	1729410	-1	carbonic anhydrase
1689216	1750987	61771	Predicted by at least one method			gene1581	1730001	1730228	-1	hypothetical protein
1689216	1750987	61771	Predicted by at least one method			gene1582	1730485	1730802	1	IS66 family insertion sequence hypothetical protein
1689216	1750987	61771	Predicted by at least one method			gene1583	1730799	1731134	1	IS66 family insertion sequence element accessory protein TnpB
1689216	1750987	61771	Predicted by at least one method			gene1584	1731197	1732543	1	IS66 family transposase
1689216	1750987	61771	Predicted by at least one method			gene1585	1733146	1734276	-1	sensor histidine kinase
1689216	1750987	61771	Predicted by at least one method			gene1586	1735029	1736021	1	hypothetical protein
1689216	1750987	61771	Predicted by at least one method			gene1587	1736380	1736697	1	hypothetical protein
1689216	1750987	61771	Predicted by at least one method			gene1588	1737496	1737909	1	hypothetical protein
1689216	1750987	61771	Predicted by at least one method			gene1589	1737902	1738498	1	DUF2384 domain-containing protein
1689216	1750987	61771	Predicted by at least one method			gene1590	1738653	1739000	1	hypothetical protein
1689216	1750987	61771	Predicted by at least one method			gene1591	1739953	1740519	1	hypothetical protein
1689216	1750987	61771	Predicted by at least one method			gene1592	1740503	1741927	1	site-specific integrase
1689216	1750987	61771	Predicted by at least one method			gene1593	1741899	1743797	1	MULTISPECIES: hypothetical protein
1689216	1750987	61771	Predicted by at least one method			gene1594	1743794	1745221	1	integrase
1689216	1750987	61771	Predicted by at least one method			gene1595	1745440	1745772	1	unnamed protein product NIE77309.1 integrase
1689216	1750987	61771	Predicted by at least one method			gene1596	1746077	1746505	1	hypothetical protein
1689216	1750987	61771	Predicted by at least one method		ybdG	gene1597	1746778	1747488	-1	mechanosensitive ion channel
1689216	1750987	61771	Predicted by at least one method			gene1598	1747682	1749028	1	MULTISPECIES: DEAD/DEAH box helicase
1689216	1750987	61771	Predicted by at least one method			gene1599	1749099	1749374	-1	MULTISPECIES: hypothetical protein
1689216	1750987	61771	Predicted by at least one method			gene1600	1749683	1750417	-1	thioredoxin family protein
1689216	1750987	61771	Predicted by at least one method			gene1601	1750595	1750987	1	transcriptional regulator
1696619	1715857	19238	Predicted by at least one method			gene1545	1696741	1698273	1	MFS transporter
1696619	1715857	19238	Predicted by at least one method			gene1546	1698385	1698732	-1	NERD domain-containing protein/DEAD/DEAH box helicase
1696619	1715857	19238	Predicted by at least one method			gene1547	1698873	1699304	-1	hypothetical protein
1696619	1715857	19238	Predicted by at least one method			gene1548	1699710	1700813	1	hypothetical protein
1696619	1715857	19238	Predicted by at least one method			gene1549	1700816	1703041	1	Mov34/MPN/PAD-1 family protein
1696619	1715857	19238	Predicted by at least one method			gene1550	1703028	1704245	1	patatin-like phospholipase family protein
1696619	1715857	19238	Predicted by at least one method			gene1551	1704284	1705675	-1	hypothetical protein
1696619	1715857	19238	Predicted by at least one method			gene1552	1705750	1706652	-1	hypothetical protein
1696619	1715857	19238	Predicted by at least one method			gene1553	1706662	1707411	-1	hypothetical protein
1696619	1715857	19238	Predicted by at least one method			gene1554	1707743	1709662	-1	AAA family ATPase
1696619	1715857	19238	Predicted by at least one method			gene1555	1710047	1710907	1	hypothetical protein
1696619	1715857	19238	Predicted by at least one method			gene1556	1710904	1711851	1	abortive infection family protein
1696619	1715857	19238	Predicted by at least one method			gene1557	1712245	1712613	1	phosphonate transporter
1696619	1715857	19238	Predicted by at least one method			gene1558	1712610	1713899	1	sensor domain-containing diguanylate cyclase
1696619	1715857	19238	Predicted by at least one method			gene1559	1714582	1715493	-1	YeeE/YedE family protein
1696619	1715857	19238	Predicted by at least one method			gene1560	1715775	1716248	-1	DoxX family protein
1700816	1713899	13083	Predicted by at least one method			gene1549	1700816	1703041	1	Mov34/MPN/PAD-1 family protein
1700816	1713899	13083	Predicted by at least one method			gene1550	1703028	1704245	1	patatin-like phospholipase family protein
1700816	1713899	13083	Predicted by at least one method			gene1551	1704284	1705675	-1	hypothetical protein
1700816	1713899	13083	Predicted by at least one method			gene1552	1705750	1706652	-1	hypothetical protein
1700816	1713899	13083	Predicted by at least one method			gene1553	1706662	1707411	-1	hypothetical protein
1700816	1713899	13083	Predicted by at least one method			gene1554	1707743	1709662	-1	AAA family ATPase
1700816	1713899	13083	Predicted by at least one method			gene1555	1710047	1710907	1	hypothetical protein
1700816	1713899	13083	Predicted by at least one method			gene1556	1710904	1711851	1	abortive infection family protein
1700816	1713899	13083	Predicted by at least one method			gene1557	1712245	1712613	1	phosphonate transporter
1700816	1713899	13083	Predicted by at least one method			gene1558	1712610	1713899	1	sensor domain-containing diguanylate cyclase
1717916	1731134	13218	Predicted by at least one method			gene1563	1717916	1718188	-1	DUF2282 domain-containing protein
1717916	1731134	13218	Predicted by at least one method		rpoE	gene1564	1718438	1719010	1	sigma-70 family RNA polymerase sigma factor
1717916	1731134	13218	Predicted by at least one method			gene1565	1719007	1719648	1	DUF1109 family protein
1717916	1731134	13218	Predicted by at least one method			gene1566	1719708	1720505	-1	TIGR02391 family protein
1717916	1731134	13218	Predicted by at least one method			gene1567	1720763	1721080	1	hypothetical protein
1717916	1731134	13218	Predicted by at least one method			gene1568	1721495	1721869	1	DNA binding protein
1717916	1731134	13218	Predicted by at least one method			gene1569	1722122	1722367	-1	hypothetical protein
1717916	1731134	13218	Predicted by at least one method			gene1570	1722364	1722621	-1	hypothetical protein
1717916	1731134	13218	Predicted by at least one method			gene1571	1722663	1722788	1	-
1717916	1731134	13218	Predicted by at least one method			gene1572	1722828	1723010	1	hypothetical protein
1717916	1731134	13218	Predicted by at least one method			gene1573	1723276	1723536	1	CinA family protein
1717916	1731134	13218	Predicted by at least one method			gene1574	1723712	1723903	-1	helix-turn-helix transcriptional regulator
1717916	1731134	13218	Predicted by at least one method			gene1575	1724168	1725094	1	hypothetical protein
1717916	1731134	13218	Predicted by at least one method			gene1576	1725134	1725580	1	hypothetical protein
1717916	1731134	13218	Predicted by at least one method			gene1577	1725883	1726914	1	hypothetical protein
1717916	1731134	13218	Predicted by at least one method			gene1578	1727692	1728237	1	IS110 family transposase ISCps4
1717916	1731134	13218	Predicted by at least one method			gene1579	1728222	1728491	1	-
1717916	1731134	13218	Predicted by at least one method		cynT	gene1580	1728751	1729410	-1	carbonic anhydrase
1717916	1731134	13218	Predicted by at least one method			gene1581	1730001	1730228	-1	hypothetical protein
1717916	1731134	13218	Predicted by at least one method			gene1582	1730485	1730802	1	IS66 family insertion sequence hypothetical protein
1717916	1731134	13218	Predicted by at least one method			gene1583	1730799	1731134	1	IS66 family insertion sequence element accessory protein TnpB
1719582	1730373	10791	Predicted by at least one method			gene1565	1719007	1719648	1	DUF1109 family protein
1719582	1730373	10791	Predicted by at least one method			gene1566	1719708	1720505	-1	TIGR02391 family protein
1719582	1730373	10791	Predicted by at least one method			gene1567	1720763	1721080	1	hypothetical protein
1719582	1730373	10791	Predicted by at least one method			gene1568	1721495	1721869	1	DNA binding protein
1719582	1730373	10791	Predicted by at least one method			gene1569	1722122	1722367	-1	hypothetical protein
1719582	1730373	10791	Predicted by at least one method			gene1570	1722364	1722621	-1	hypothetical protein
1719582	1730373	10791	Predicted by at least one method			gene1571	1722663	1722788	1	-
1719582	1730373	10791	Predicted by at least one method			gene1572	1722828	1723010	1	hypothetical protein
1719582	1730373	10791	Predicted by at least one method			gene1573	1723276	1723536	1	CinA family protein
1719582	1730373	10791	Predicted by at least one method			gene1574	1723712	1723903	-1	helix-turn-helix transcriptional regulator
1719582	1730373	10791	Predicted by at least one method			gene1575	1724168	1725094	1	hypothetical protein
1719582	1730373	10791	Predicted by at least one method			gene1576	1725134	1725580	1	hypothetical protein
1719582	1730373	10791	Predicted by at least one method			gene1577	1725883	1726914	1	hypothetical protein
1719582	1730373	10791	Predicted by at least one method			gene1578	1727692	1728237	1	IS110 family transposase ISCps4
1719582	1730373	10791	Predicted by at least one method			gene1579	1728222	1728491	1	-
1719582	1730373	10791	Predicted by at least one method		cynT	gene1580	1728751	1729410	-1	carbonic anhydrase
1719582	1730373	10791	Predicted by at least one method			gene1581	1730001	1730228	-1	hypothetical protein
1732759	1746788	14029	Predicted by at least one method			gene1585	1733146	1734276	-1	sensor histidine kinase
1732759	1746788	14029	Predicted by at least one method			gene1586	1735029	1736021	1	hypothetical protein
1732759	1746788	14029	Predicted by at least one method			gene1587	1736380	1736697	1	hypothetical protein
1732759	1746788	14029	Predicted by at least one method			gene1588	1737496	1737909	1	hypothetical protein
1732759	1746788	14029	Predicted by at least one method			gene1589	1737902	1738498	1	DUF2384 domain-containing protein
1732759	1746788	14029	Predicted by at least one method			gene1590	1738653	1739000	1	hypothetical protein
1732759	1746788	14029	Predicted by at least one method			gene1591	1739953	1740519	1	hypothetical protein
1732759	1746788	14029	Predicted by at least one method			gene1592	1740503	1741927	1	site-specific integrase
1732759	1746788	14029	Predicted by at least one method			gene1593	1741899	1743797	1	MULTISPECIES: hypothetical protein
1732759	1746788	14029	Predicted by at least one method			gene1594	1743794	1745221	1	integrase
1732759	1746788	14029	Predicted by at least one method			gene1595	1745440	1745772	1	unnamed protein product NIE77309.1 integrase
1732759	1746788	14029	Predicted by at least one method			gene1596	1746077	1746505	1	hypothetical protein
1732759	1746788	14029	Predicted by at least one method		ybdG	gene1597	1746778	1747488	-1	mechanosensitive ion channel
1733146	1746505	13359	Predicted by at least one method			gene1585	1733146	1734276	-1	sensor histidine kinase
1733146	1746505	13359	Predicted by at least one method			gene1586	1735029	1736021	1	hypothetical protein
1733146	1746505	13359	Predicted by at least one method			gene1587	1736380	1736697	1	hypothetical protein
1733146	1746505	13359	Predicted by at least one method			gene1588	1737496	1737909	1	hypothetical protein
1733146	1746505	13359	Predicted by at least one method			gene1589	1737902	1738498	1	DUF2384 domain-containing protein
1733146	1746505	13359	Predicted by at least one method			gene1590	1738653	1739000	1	hypothetical protein
1733146	1746505	13359	Predicted by at least one method			gene1591	1739953	1740519	1	hypothetical protein
1733146	1746505	13359	Predicted by at least one method			gene1592	1740503	1741927	1	site-specific integrase
1733146	1746505	13359	Predicted by at least one method			gene1593	1741899	1743797	1	MULTISPECIES: hypothetical protein
1733146	1746505	13359	Predicted by at least one method			gene1594	1743794	1745221	1	integrase
1733146	1746505	13359	Predicted by at least one method			gene1595	1745440	1745772	1	unnamed protein product NIE77309.1 integrase
1733146	1746505	13359	Predicted by at least one method			gene1596	1746077	1746505	1	hypothetical protein
1992889	2005661	12772	Predicted by at least one method			gene1829	1992889	1993167	1	MULTISPECIES: hypothetical protein
1992889	2005661	12772	Predicted by at least one method		ihfB	gene1830	1993321	1993623	1	MULTISPECIES: integration host factor subunit beta
1992889	2005661	12772	Predicted by at least one method		wzzB	gene1831	1994049	1995089	1	hypothetical protein
1992889	2005661	12772	Predicted by at least one method		wbpO	gene1832	1995487	1996764	1	Vi polysaccharide biosynthesis UDP-N-acetylglucosamine C-6 dehydrogenase TviB
1992889	2005661	12772	Predicted by at least one method		wbpP	gene1833	1996830	1997888	1	Vi polysaccharide biosynthesis UDP-N-acetylglucosaminuronic acid C-4 epimerase TviC
1992889	2005661	12772	Predicted by at least one method			gene1834	1998224	1999111	1	Polysaccharide biosynthesis protein
1992889	2005661	12772	Predicted by at least one method			gene1835	1999227	2000438	1	hypothetical protein
1992889	2005661	12772	Predicted by at least one method		asnB	gene1836	2000473	2002398	1	asparagine synthase (glutamine-hydrolyzing)
1992889	2005661	12772	Predicted by at least one method			gene1837	2002423	2003559	1	MULTISPECIES: glycosyltransferase family 4 protein
1992889	2005661	12772	Predicted by at least one method			gene1838	2003563	2004807	1	glycosyltransferase family 4 protein
1992889	2005661	12772	Predicted by at least one method		rfbD	gene1839	2004804	2005661	1	SDR family oxidoreductase
2001379	2007859	6480	Predicted by at least one method		asnB	gene1836	2000473	2002398	1	asparagine synthase (glutamine-hydrolyzing)
2001379	2007859	6480	Predicted by at least one method			gene1837	2002423	2003559	1	MULTISPECIES: glycosyltransferase family 4 protein
2001379	2007859	6480	Predicted by at least one method			gene1838	2003563	2004807	1	glycosyltransferase family 4 protein
2001379	2007859	6480	Predicted by at least one method		rfbD	gene1839	2004804	2005661	1	SDR family oxidoreductase
2001379	2007859	6480	Predicted by at least one method		capD	gene1840	2005695	2006705	1	polysaccharide biosynthesis protein
2001379	2007859	6480	Predicted by at least one method		wecB	gene1841	2006698	2007825	1	UDP-N-acetylglucosamine 2-epimerase (non-hydrolyzing)
2001379	2007859	6480	Predicted by at least one method			gene1842	2007844	2008812	1	SDR family oxidoreductase
2054145	2060291	6146	Predicted by at least one method			gene1887	2054145	2054327	1	MULTISPECIES: hypothetical protein
2054145	2060291	6146	Predicted by at least one method			gene1888	2054512	2054898	1	serine hydrolase
2054145	2060291	6146	Predicted by at least one method			gene1889	2055027	2055224	1	hypothetical protein
2054145	2060291	6146	Predicted by at least one method			gene1890	2055259	2055579	1	MULTISPECIES: YbjQ family protein
2054145	2060291	6146	Predicted by at least one method			gene1891	2055726	2055914	1	hypothetical protein
2054145	2060291	6146	Predicted by at least one method			gene1892	2056246	2056617	1	MULTISPECIES: hypothetical protein
2054145	2060291	6146	Predicted by at least one method			gene1893	2056737	2058074	1	IS4 family transposase
2054145	2060291	6146	Predicted by at least one method			gene1894	2058241	2058669	1	hypothetical protein
2054145	2060291	6146	Predicted by at least one method			gene1895	2058798	2058986	1	MULTISPECIES: hypothetical protein
2054145	2060291	6146	Predicted by at least one method			gene1896	2059095	2059307	1	MULTISPECIES: hypothetical protein
2054145	2060291	6146	Predicted by at least one method			gene1897	2059407	2059802	1	hypothetical protein
2054145	2060291	6146	Predicted by at least one method			gene1898	2059860	2060291	-1	hypothetical protein
2054145	2060291	6146	Predicted by at least one method			gene1899	2060288	2065186	-1	RHS domain-containing protein
2172180	2179569	7389	Predicted by at least one method		rfbC	gene1989	2172180	2172413	1	dTDP-4-dehydrorhamnose 3,5-epimerase
2172180	2179569	7389	Predicted by at least one method			gene1990	2172413	2173231	1	ABC transporter permease
2172180	2179569	7389	Predicted by at least one method			gene1991	2173221	2174654	1	ABC transporter-related protein
2172180	2179569	7389	Predicted by at least one method			gene1992	2174651	2178709	1	lipopolysaccharide biosynthesis protein-like protein
2172180	2179569	7389	Predicted by at least one method			gene1993	2178778	2179569	1	hypothetical protein
2176968	2185382	8414	Predicted by at least one method			gene1992	2174651	2178709	1	lipopolysaccharide biosynthesis protein-like protein
2176968	2185382	8414	Predicted by at least one method			gene1993	2178778	2179569	1	hypothetical protein
2176968	2185382	8414	Predicted by at least one method		cysNC	gene1994	2180246	2182153	-1	sulfate adenylyltransferase subunit CysN
2176968	2185382	8414	Predicted by at least one method		cysD	gene1995	2182153	2183595	-1	sulfate adenylyltransferase subunit CysD
2176968	2185382	8414	Predicted by at least one method			gene1996	2183911	2185218	1	FAD/NAD(P)-binding protein
2176968	2185382	8414	Predicted by at least one method			gene1997	2185375	2186166	-1	CPBP family intramembrane metalloprotease
2348494	2352602	4108	Predicted by at least one method			gene2153	2348494	2348721	1	-
2348494	2352602	4108	Predicted by at least one method		kdpA	gene2154	2348660	2349124	-1	potassium-transporting ATPase subunit KdpA
2348494	2352602	4108	Predicted by at least one method			gene2155	2349430	2349603	-1	-
2348494	2352602	4108	Predicted by at least one method			gene2156	2349869	2350450	-1	glutathione S-transferase
2348494	2352602	4108	Predicted by at least one method			gene2157	2350746	2351030	-1	hypothetical protein
2348494	2352602	4108	Predicted by at least one method			gene2158	2351264	2351800	-1	AAA family ATPase
2348494	2352602	4108	Predicted by at least one method			gene2159	2351904	2352602	-1	helix-turn-helix domain-containing protein
2348494	2352602	4108	Predicted by at least one method		betB	gene2160	2352581	2354053	-1	aldehyde dehydrogenase family protein
2350399	2358297	7898	Predicted by at least one method			gene2156	2349869	2350450	-1	glutathione S-transferase
2350399	2358297	7898	Predicted by at least one method			gene2157	2350746	2351030	-1	hypothetical protein
2350399	2358297	7898	Predicted by at least one method			gene2158	2351264	2351800	-1	AAA family ATPase
2350399	2358297	7898	Predicted by at least one method			gene2159	2351904	2352602	-1	helix-turn-helix domain-containing protein
2350399	2358297	7898	Predicted by at least one method		betB	gene2160	2352581	2354053	-1	aldehyde dehydrogenase family protein
2350399	2358297	7898	Predicted by at least one method		potC	gene2161	2354046	2354873	-1	ABC transporter permease
2350399	2358297	7898	Predicted by at least one method		potB	gene2162	2354875	2355792	-1	ABC transporter permease
2350399	2358297	7898	Predicted by at least one method		potD	gene2163	2355824	2356966	-1	spermidine/putrescine ABC transporter substrate-binding protein
2350399	2358297	7898	Predicted by at least one method		potA	gene2164	2357006	2358133	-1	spermidine/putrescine ABC transporter ATP-binding subunit
2350399	2358297	7898	Predicted by at least one method			gene2165	2358239	2359048	-1	LuxR family transcriptional regulator
2358744	2364173	5429	Predicted by at least one method			gene2165	2358239	2359048	-1	LuxR family transcriptional regulator
2358744	2364173	5429	Predicted by at least one method			gene2166	2359379	2360257	1	acyl-CoA/acyl-ACP dehydrogenase
2358744	2364173	5429	Predicted by at least one method			gene2167	2360404	2360553	1	acyl-CoA dehydrogenase family protein
2358744	2364173	5429	Predicted by at least one method			gene2168	2360638	2361165	1	acyl-CoA dehydrogenase family protein
2358744	2364173	5429	Predicted by at least one method			gene2169	2361174	2361437	1	acyl-CoA dehydrogenase family protein
2358744	2364173	5429	Predicted by at least one method			gene2170	2361382	2361894	1	acyl-CoA/acyl-ACP dehydrogenase
2358744	2364173	5429	Predicted by at least one method		atoB	gene2171	2361937	2363085	1	acetyl-CoA C-acetyltransferase
2358744	2364173	5429	Predicted by at least one method			gene2172	2363112	2363987	1	SDR family oxidoreductase
2403128	2442311	39183	Predicted by at least one method		csgG	gene2212	2403128	2403994	1	MULTISPECIES: curli production assembly/transport protein CsgG
2403128	2442311	39183	Predicted by at least one method			gene2213	2404639	2405040	-1	hypothetical protein
2403128	2442311	39183	Predicted by at least one method			gene2214	2405018	2406361	-1	hypothetical protein
2403128	2442311	39183	Predicted by at least one method			gene2215	2406935	2407291	1	MULTISPECIES: hypothetical protein
2403128	2442311	39183	Predicted by at least one method			gene2216	2407395	2408774	-1	curlin
2403128	2442311	39183	Predicted by at least one method		csgB	gene2217	2408802	2409263	-1	curlin
2403128	2442311	39183	Predicted by at least one method			gene2218	2409324	2411570	-1	MULTISPECIES: cadherin-like domain-containing protein
2403128	2442311	39183	Predicted by at least one method			gene2219	2411606	2412952	-1	hypothetical protein
2403128	2442311	39183	Predicted by at least one method			gene2220	2413236	2414684	1	HAMP domain-containing histidine kinase
2403128	2442311	39183	Predicted by at least one method		mcoA	gene2221	2414863	2417670	1	multicopper oxidase domain-containing protein
2403128	2442311	39183	Predicted by at least one method			gene2222	2417688	2418698	1	SCO family protein
2403128	2442311	39183	Predicted by at least one method		zraS	gene2223	2418802	2420295	1	sensor histidine kinase
2403128	2442311	39183	Predicted by at least one method			gene2224	2420264	2421694	1	sigma-54-dependent Fis family transcriptional regulator
2403128	2442311	39183	Predicted by at least one method			gene2225	2421698	2422084	-1	hypothetical protein
2403128	2442311	39183	Predicted by at least one method			gene2226	2422264	2423076	1	class I SAM-dependent methyltransferase
2403128	2442311	39183	Predicted by at least one method			gene2227	2423090	2423398	-1	MULTISPECIES: putative addiction module antidote protein
2403128	2442311	39183	Predicted by at least one method			gene2228	2423401	2423694	-1	type II toxin-antitoxin system RelE/ParE family toxin
2403128	2442311	39183	Predicted by at least one method			gene2229	2423859	2424527	1	ABC transporter ATP-binding protein
2403128	2442311	39183	Predicted by at least one method			gene2230	2424529	2427000	1	FtsX-like permease family protein
2403128	2442311	39183	Predicted by at least one method			gene2231	2426990	2428054	1	iron ABC transporter permease
2403128	2442311	39183	Predicted by at least one method			gene2232	2428117	2428359	1	hypothetical protein
2403128	2442311	39183	Predicted by at least one method			gene2233	2428480	2429064	1	hypothetical protein
2403128	2442311	39183	Predicted by at least one method		vanW	gene2234	2429415	2430227	1	VanW family protein
2403128	2442311	39183	Predicted by at least one method			gene2235	2430600	2431985	-1	IS4 family transposase
2403128	2442311	39183	Predicted by at least one method			gene2236	2432136	2432852	-1	hypothetical protein
2403128	2442311	39183	Predicted by at least one method			gene2237	2433448	2434833	1	IS4 family transposase
2403128	2442311	39183	Predicted by at least one method			gene2238	2434929	2435888	-1	hypothetical protein
2403128	2442311	39183	Predicted by at least one method			gene2239	2436060	2439380	-1	hypothetical protein
2403128	2442311	39183	Predicted by at least one method			gene2240	2439377	2440276	-1	DUF4123 domain-containing protein
2403128	2442311	39183	Predicted by at least one method		vgrG	gene2241	2440269	2442311	-1	type VI secretion system tip protein VgrG
2430600	2435888	5288	Predicted by at least one method			gene2235	2430600	2431985	-1	IS4 family transposase
2430600	2435888	5288	Predicted by at least one method			gene2236	2432136	2432852	-1	hypothetical protein
2430600	2435888	5288	Predicted by at least one method			gene2237	2433448	2434833	1	IS4 family transposase
2430600	2435888	5288	Predicted by at least one method			gene2238	2434929	2435888	-1	hypothetical protein
2571109	2592697	21588	Predicted by at least one method			gene2379	2570975	2571172	1	MULTISPECIES: YbdD/YjiX family protein
2571109	2592697	21588	Predicted by at least one method		pphA	gene2380	2571273	2571986	-1	metallophosphoesterase
2571109	2592697	21588	Predicted by at least one method			gene2381	2572118	2572321	-1	MULTISPECIES: hypothetical protein
2571109	2592697	21588	Predicted by at least one method			gene2382	2572912	2573313	1	MULTISPECIES: DUF5329 domain-containing protein
2571109	2592697	21588	Predicted by at least one method			gene2383	2573435	2574790	-1	IS4 transposase
2571109	2592697	21588	Predicted by at least one method		bacA	gene2384	2575472	2577175	-1	ABC transporter ATP-binding protein/permease
2571109	2592697	21588	Predicted by at least one method		fhuF	gene2385	2577282	2578028	1	siderophore-iron reductase FhuF
2571109	2592697	21588	Predicted by at least one method		pvdE	gene2386	2578019	2579662	-1	cyclic peptide export ABC transporter
2571109	2592697	21588	Predicted by at least one method			gene2387	2579659	2583474	-1	non-ribosomal peptide synthetase
2571109	2592697	21588	Predicted by at least one method			gene2388	2583527	2592622	-1	non-ribosomal peptide synthetase
2572118	2592622	20504	Predicted by at least one method			gene2381	2572118	2572321	-1	MULTISPECIES: hypothetical protein
2572118	2592622	20504	Predicted by at least one method			gene2382	2572912	2573313	1	MULTISPECIES: DUF5329 domain-containing protein
2572118	2592622	20504	Predicted by at least one method			gene2383	2573435	2574790	-1	IS4 transposase
2572118	2592622	20504	Predicted by at least one method		bacA	gene2384	2575472	2577175	-1	ABC transporter ATP-binding protein/permease
2572118	2592622	20504	Predicted by at least one method		fhuF	gene2385	2577282	2578028	1	siderophore-iron reductase FhuF
2572118	2592622	20504	Predicted by at least one method		pvdE	gene2386	2578019	2579662	-1	cyclic peptide export ABC transporter
2572118	2592622	20504	Predicted by at least one method			gene2387	2579659	2583474	-1	non-ribosomal peptide synthetase
2572118	2592622	20504	Predicted by at least one method			gene2388	2583527	2592622	-1	non-ribosomal peptide synthetase
2605830	2614471	8641	Predicted by at least one method			gene2389	2592710	2606656	-1	non-ribosomal peptide synthase/polyketide synthase
2605830	2614471	8641	Predicted by at least one method			gene2390	2606715	2609777	-1	amino acid adenylation domain-containing protein
2605830	2614471	8641	Predicted by at least one method			gene2391	2609889	2610935	-1	TauD/TfdA family dioxygenase
2605830	2614471	8641	Predicted by at least one method			gene2392	2610967	2614395	-1	AMP-binding protein
2605830	2614471	8641	Predicted by at least one method			gene2393	2614404	2615381	-1	TauD/TfdA family dioxygenase
2615127	2619918	4791	Predicted by at least one method			gene2393	2614404	2615381	-1	TauD/TfdA family dioxygenase
2615127	2619918	4791	Predicted by at least one method			gene2394	2615641	2617701	1	TonB-dependent receptor
2615127	2619918	4791	Predicted by at least one method		ectB	gene2395	2617819	2619240	1	diaminobutyrate--2-oxoglutarate transaminase
2615127	2619918	4791	Predicted by at least one method		mexC	gene2396	2619312	2620466	1	efflux RND transporter periplasmic adaptor subunit
2649884	2654526	4642	Predicted by at least one method		moaB	gene2427	2649561	2650115	1	molybdenum cofactor biosynthesis protein B
2649884	2654526	4642	Predicted by at least one method		moeA	gene2428	2650112	2651347	1	molybdopterin molybdotransferase MoeA
2649884	2654526	4642	Predicted by at least one method			gene2429	2651470	2652465	1	MULTISPECIES: U32 family peptidase
2649884	2654526	4642	Predicted by at least one method			gene2430	2652476	2653366	1	MULTISPECIES: U32 family peptidase
2649884	2654526	4642	Predicted by at least one method			gene2431	2653360	2653830	1	SCP2 sterol-binding domain-containing protein
2654589	2669185	14596	Predicted by at least one method			gene2432	2654680	2655075	-1	zinc-binding protein
2654589	2669185	14596	Predicted by at least one method		dnr	gene2433	2655150	2655824	-1	MULTISPECIES: Crp/Fnr family transcriptional regulator
2654589	2669185	14596	Predicted by at least one method		narL	gene2434	2655911	2656558	-1	MULTISPECIES: two-component system response regulator NarL
2654589	2669185	14596	Predicted by at least one method		narX	gene2435	2656555	2658357	-1	MULTISPECIES: HAMP domain-containing protein
2654589	2669185	14596	Predicted by at least one method		narK	gene2436	2658662	2659966	1	NarK/NasA family nitrate transporter
2654589	2669185	14596	Predicted by at least one method		narK	gene2437	2659944	2661341	1	MULTISPECIES: NarK family nitrate/nitrite MFS transporter
2654589	2669185	14596	Predicted by at least one method		narG	gene2438	2661412	2665185	1	nitrate reductase subunit alpha
2654589	2669185	14596	Predicted by at least one method		narH	gene2439	2665187	2666725	1	MULTISPECIES: nitrate reductase subunit beta
2654589	2669185	14596	Predicted by at least one method		narJ	gene2440	2666728	2667483	1	nitrate reductase molybdenum cofactor assembly chaperone
2654589	2669185	14596	Predicted by at least one method		narI	gene2441	2667476	2668156	1	respiratory nitrate reductase subunit gamma
2654589	2669185	14596	Predicted by at least one method		ppiC	gene2442	2668167	2669123	1	peptidylprolyl isomerase
2654589	2669185	14596	Predicted by at least one method		moaA	gene2443	2669149	2670141	1	GTP 3',8-cyclase MoaA
2669912	2674405	4493	Predicted by at least one method		moaA	gene2443	2669149	2670141	1	GTP 3',8-cyclase MoaA
2669912	2674405	4493	Predicted by at least one method		nrdD	gene2444	2670531	2672546	1	MULTISPECIES: ribonucleoside triphosphate reductase
2669912	2674405	4493	Predicted by at least one method			gene2445	2672579	2672746	1	hypothetical protein
2669912	2674405	4493	Predicted by at least one method			gene2446	2672743	2673438	1	MULTISPECIES: anaerobic ribonucleoside-triphosphate reductase activating protein
2669912	2674405	4493	Predicted by at least one method		mcp	gene2447	2673525	2675144	1	methyl-accepting chemotaxis protein
2674778	2679312	4534	Predicted by at least one method		mcp	gene2447	2673525	2675144	1	methyl-accepting chemotaxis protein
2674778	2679312	4534	Predicted by at least one method			gene2448	2675175	2676554	-1	4Fe-4S binding protein
2674778	2679312	4534	Predicted by at least one method		efeU	gene2449	2676542	2677396	-1	FTR1 family protein
2674778	2679312	4534	Predicted by at least one method			gene2450	2677419	2677751	-1	cupredoxin domain-containing protein
2674778	2679312	4534	Predicted by at least one method		p19	gene2451	2677752	2678282	-1	MULTISPECIES: iron transporter
2674778	2679312	4534	Predicted by at least one method			gene2452	2678376	2678723	-1	MULTISPECIES: hypothetical protein
2674778	2679312	4534	Predicted by at least one method			gene2453	2678929	2679150	1	MULTISPECIES: DUF3079 domain-containing protein
2677752	2707685	29933	Predicted by at least one method		p19	gene2451	2677752	2678282	-1	MULTISPECIES: iron transporter
2677752	2707685	29933	Predicted by at least one method			gene2452	2678376	2678723	-1	MULTISPECIES: hypothetical protein
2677752	2707685	29933	Predicted by at least one method			gene2453	2678929	2679150	1	MULTISPECIES: DUF3079 domain-containing protein
2677752	2707685	29933	Predicted by at least one method			gene2456	2679792	2680823	-1	MULTISPECIES: tyrosine-type recombinase/integrase
2677752	2707685	29933	Predicted by at least one method			gene2457	2680898	2681458	1	hypothetical protein
2677752	2707685	29933	Predicted by at least one method			gene2458	2681657	2681965	1	hypothetical protein
2677752	2707685	29933	Predicted by at least one method			gene2459	2682233	2682622	-1	hypothetical protein
2677752	2707685	29933	Predicted by at least one method			gene2460	2682701	2683033	1	MULTISPECIES: hypothetical protein
2677752	2707685	29933	Predicted by at least one method			gene2461	2683030	2683374	1	hypothetical protein
2677752	2707685	29933	Predicted by at least one method			gene2462	2683585	2683818	1	hypothetical protein
2677752	2707685	29933	Predicted by at least one method			gene2463	2683922	2684110	1	hypothetical protein
2677752	2707685	29933	Predicted by at least one method			gene2464	2684179	2684412	1	MULTISPECIES: hypothetical protein
2677752	2707685	29933	Predicted by at least one method			gene2465	2684592	2685215	1	hypothetical protein
2677752	2707685	29933	Predicted by at least one method			gene2466	2685247	2685708	1	DUF2280 domain-containing protein
2677752	2707685	29933	Predicted by at least one method			gene2467	2685695	2687158	1	DUF4055 domain-containing protein
2677752	2707685	29933	Predicted by at least one method			gene2468	2687133	2688218	1	minor capsid protein
2677752	2707685	29933	Predicted by at least one method			gene2469	2688192	2688749	-1	hypothetical protein
2677752	2707685	29933	Predicted by at least one method			gene2470	2688763	2689350	-1	hypothetical protein
2677752	2707685	29933	Predicted by at least one method			gene2471	2689370	2689903	1	hypothetical protein
2677752	2707685	29933	Predicted by at least one method			gene2472	2689957	2690172	1	hypothetical protein
2677752	2707685	29933	Predicted by at least one method			gene2473	2690176	2690676	1	hypothetical protein
2677752	2707685	29933	Predicted by at least one method			gene2474	2690693	2691061	1	hypothetical protein
2677752	2707685	29933	Predicted by at least one method			gene2475	2691058	2691714	1	hypothetical protein
2677752	2707685	29933	Predicted by at least one method			gene2476	2691711	2692127	1	DUF4128 domain-containing protein
2677752	2707685	29933	Predicted by at least one method			gene2477	2692198	2692845	1	phage tail protein
2677752	2707685	29933	Predicted by at least one method			gene2478	2692855	2693031	1	phage tail assembly chaperone
2677752	2707685	29933	Predicted by at least one method			gene2479	2693059	2694402	1	phage tail tape measure protein
2677752	2707685	29933	Predicted by at least one method			gene2480	2694402	2694686	1	tail assembly protein
2677752	2707685	29933	Predicted by at least one method			gene2481	2694746	2698330	1	phage tail protein
2677752	2707685	29933	Predicted by at least one method			gene2482	2698382	2698690	1	hypothetical protein
2677752	2707685	29933	Predicted by at least one method			gene2483	2698687	2699346	1	hypothetical protein
2677752	2707685	29933	Predicted by at least one method			gene2484	2699385	2700524	1	hypothetical protein
2677752	2707685	29933	Predicted by at least one method			gene2485	2700524	2700859	1	hypothetical protein
2677752	2707685	29933	Predicted by at least one method			gene2486	2700856	2701221	1	tail fiber assembly protein
2677752	2707685	29933	Predicted by at least one method			gene2487	2701284	2701709	1	cell wall hydrolase
2677752	2707685	29933	Predicted by at least one method			gene2488	2701791	2702117	1	hypothetical protein
2677752	2707685	29933	Predicted by at least one method			gene2489	2702763	2703476	-1	SOS response-associated peptidase family protein
2677752	2707685	29933	Predicted by at least one method			gene2490	2703505	2703855	-1	hypothetical protein
2677752	2707685	29933	Predicted by at least one method			gene2491	2704483	2704698	1	-
2677752	2707685	29933	Predicted by at least one method			gene2492	2704755	2704928	1	hypothetical protein
2677752	2707685	29933	Predicted by at least one method			gene2493	2705176	2706012	-1	NAD(P)H-binding protein
2677752	2707685	29933	Predicted by at least one method			gene2494	2706182	2706868	1	TetR family transcriptional regulator
2677752	2707685	29933	Predicted by at least one method			gene2495	2706865	2707149	-1	MULTISPECIES: hypothetical protein
2677752	2707685	29933	Predicted by at least one method			gene2496	2707455	2707685	-1	MULTISPECIES: hypothetical protein
2678376	2685708	7332	Predicted by at least one method			gene2452	2678376	2678723	-1	MULTISPECIES: hypothetical protein
2678376	2685708	7332	Predicted by at least one method			gene2453	2678929	2679150	1	MULTISPECIES: DUF3079 domain-containing protein
2678376	2685708	7332	Predicted by at least one method			gene2456	2679792	2680823	-1	MULTISPECIES: tyrosine-type recombinase/integrase
2678376	2685708	7332	Predicted by at least one method			gene2457	2680898	2681458	1	hypothetical protein
2678376	2685708	7332	Predicted by at least one method			gene2458	2681657	2681965	1	hypothetical protein
2678376	2685708	7332	Predicted by at least one method			gene2459	2682233	2682622	-1	hypothetical protein
2678376	2685708	7332	Predicted by at least one method			gene2460	2682701	2683033	1	MULTISPECIES: hypothetical protein
2678376	2685708	7332	Predicted by at least one method			gene2461	2683030	2683374	1	hypothetical protein
2678376	2685708	7332	Predicted by at least one method			gene2462	2683585	2683818	1	hypothetical protein
2678376	2685708	7332	Predicted by at least one method			gene2463	2683922	2684110	1	hypothetical protein
2678376	2685708	7332	Predicted by at least one method			gene2464	2684179	2684412	1	MULTISPECIES: hypothetical protein
2678376	2685708	7332	Predicted by at least one method			gene2465	2684592	2685215	1	hypothetical protein
2678376	2685708	7332	Predicted by at least one method			gene2466	2685247	2685708	1	DUF2280 domain-containing protein
2678376	2685708	7332	Predicted by at least one method			gene2467	2685695	2687158	1	DUF4055 domain-containing protein
2679669	2684634	4965	Predicted by at least one method			gene2456	2679792	2680823	-1	MULTISPECIES: tyrosine-type recombinase/integrase
2679669	2684634	4965	Predicted by at least one method			gene2457	2680898	2681458	1	hypothetical protein
2679669	2684634	4965	Predicted by at least one method			gene2458	2681657	2681965	1	hypothetical protein
2679669	2684634	4965	Predicted by at least one method			gene2459	2682233	2682622	-1	hypothetical protein
2679669	2684634	4965	Predicted by at least one method			gene2460	2682701	2683033	1	MULTISPECIES: hypothetical protein
2679669	2684634	4965	Predicted by at least one method			gene2461	2683030	2683374	1	hypothetical protein
2679669	2684634	4965	Predicted by at least one method			gene2462	2683585	2683818	1	hypothetical protein
2679669	2684634	4965	Predicted by at least one method			gene2463	2683922	2684110	1	hypothetical protein
2679669	2684634	4965	Predicted by at least one method			gene2464	2684179	2684412	1	MULTISPECIES: hypothetical protein
2679669	2684634	4965	Predicted by at least one method			gene2465	2684592	2685215	1	hypothetical protein
2698382	2704928	6546	Predicted by at least one method			gene2482	2698382	2698690	1	hypothetical protein
2698382	2704928	6546	Predicted by at least one method			gene2483	2698687	2699346	1	hypothetical protein
2698382	2704928	6546	Predicted by at least one method			gene2484	2699385	2700524	1	hypothetical protein
2698382	2704928	6546	Predicted by at least one method			gene2485	2700524	2700859	1	hypothetical protein
2698382	2704928	6546	Predicted by at least one method			gene2486	2700856	2701221	1	tail fiber assembly protein
2698382	2704928	6546	Predicted by at least one method			gene2487	2701284	2701709	1	cell wall hydrolase
2698382	2704928	6546	Predicted by at least one method			gene2488	2701791	2702117	1	hypothetical protein
2698382	2704928	6546	Predicted by at least one method			gene2489	2702763	2703476	-1	SOS response-associated peptidase family protein
2698382	2704928	6546	Predicted by at least one method			gene2490	2703505	2703855	-1	hypothetical protein
2698382	2704928	6546	Predicted by at least one method			gene2491	2704483	2704698	1	-
2698382	2704928	6546	Predicted by at least one method			gene2492	2704755	2704928	1	hypothetical protein
2755237	2762097	6860	Predicted by at least one method		kdgR	gene2543	2754229	2755254	-1	LacI family DNA-binding transcriptional regulator
2755237	2762097	6860	Predicted by at least one method			gene2544	2755484	2756287	1	hypothetical protein
2755237	2762097	6860	Predicted by at least one method			gene2545	2756385	2758388	1	hypothetical protein
2755237	2762097	6860	Predicted by at least one method			gene2546	2758606	2760849	1	autotransporter outer membrane beta-barrel domain-containing protein
2755237	2762097	6860	Predicted by at least one method			gene2547	2760927	2761412	-1	hypothetical protein
2755237	2762097	6860	Predicted by at least one method			gene2548	2761572	2762192	-1	LysE family transporter
2755484	2762192	6708	Predicted by at least one method			gene2544	2755484	2756287	1	hypothetical protein
2755484	2762192	6708	Predicted by at least one method			gene2545	2756385	2758388	1	hypothetical protein
2755484	2762192	6708	Predicted by at least one method			gene2546	2758606	2760849	1	autotransporter outer membrane beta-barrel domain-containing protein
2755484	2762192	6708	Predicted by at least one method			gene2547	2760927	2761412	-1	hypothetical protein
2755484	2762192	6708	Predicted by at least one method			gene2548	2761572	2762192	-1	LysE family transporter
2838932	2852956	14024	Predicted by at least one method		nirD	gene2618	2838664	2839041	1	nitrite reductase small subunit NirD
2838932	2852956	14024	Predicted by at least one method			gene2619	2839082	2839522	1	MULTISPECIES: CBS domain-containing protein
2838932	2852956	14024	Predicted by at least one method			gene2620	2840267	2840710	1	hypothetical protein
2838932	2852956	14024	Predicted by at least one method		hemN	gene2621	2840827	2842176	1	MULTISPECIES: coproporphyrinogen III oxidase
2838932	2852956	14024	Predicted by at least one method		hemN	gene2622	2842183	2843571	1	oxygen-independent coproporphyrinogen III oxidase
2838932	2852956	14024	Predicted by at least one method		nosR	gene2623	2843650	2845863	1	regulatory protein NosR
2838932	2852956	14024	Predicted by at least one method		nosZ	gene2624	2845920	2847839	1	nitrous-oxide reductase
2838932	2852956	14024	Predicted by at least one method		nosD	gene2625	2847867	2849156	1	nitrous oxide reductase family maturation protein NosD
2838932	2852956	14024	Predicted by at least one method		nosF	gene2626	2849153	2850076	1	MULTISPECIES: ABC transporter ATP-binding protein
2838932	2852956	14024	Predicted by at least one method		nosY	gene2627	2850073	2850903	1	MULTISPECIES: ABC transporter permease
2838932	2852956	14024	Predicted by at least one method		nosL	gene2628	2850937	2851440	1	nitrous oxide reductase accessory protein NosL
2838932	2852956	14024	Predicted by at least one method			gene2629	2851551	2852294	1	SDR family oxidoreductase
2853008	2869696	16688	Predicted by at least one method			gene2630	2853015	2854508	-1	c-type cytochrome
2853008	2869696	16688	Predicted by at least one method		cobA	gene2631	2854505	2855344	-1	MULTISPECIES: uroporphyrinogen-III C-methyltransferase
2853008	2869696	16688	Predicted by at least one method			gene2632	2855415	2856593	-1	heme d1 biosynthesis radical SAM protein NirJ
2853008	2869696	16688	Predicted by at least one method			gene2633	2856620	2857123	-1	Lrp/AsnC family transcriptional regulator
2853008	2869696	16688	Predicted by at least one method			gene2634	2857098	2857541	-1	AsnC family transcriptional regulator
2853008	2869696	16688	Predicted by at least one method			gene2635	2857534	2858049	-1	Lrp/AsnC family transcriptional regulator
2853008	2869696	16688	Predicted by at least one method			gene2636	2858046	2858504	-1	Lrp/AsnC family transcriptional regulator
2853008	2869696	16688	Predicted by at least one method		nirF	gene2637	2858506	2859684	-1	protein nirF
2853008	2869696	16688	Predicted by at least one method		nirC	gene2638	2859681	2860007	-1	MULTISPECIES: cytochrome c
2853008	2869696	16688	Predicted by at least one method			gene2639	2860024	2860338	-1	MULTISPECIES: c-type cytochrome
2853008	2869696	16688	Predicted by at least one method		nirS	gene2640	2860363	2862051	-1	c-type cytochrome
2853008	2869696	16688	Predicted by at least one method		norQ	gene2641	2862251	2863054	1	CbbQ/NirQ/NorQ/GpvN family protein
2853008	2869696	16688	Predicted by at least one method		norE	gene2642	2863038	2863625	1	cytochrome c oxidase subunit 3 family protein
2853008	2869696	16688	Predicted by at least one method			gene2643	2863636	2863887	1	cytochrome C oxidase subunit IV family protein
2853008	2869696	16688	Predicted by at least one method		norC	gene2644	2864135	2864575	1	cytochrome c
2853008	2869696	16688	Predicted by at least one method		norB	gene2645	2864579	2866009	1	cbb3-type cytochrome c oxidase subunit I
2853008	2869696	16688	Predicted by at least one method		norD	gene2646	2866087	2867928	1	VWA domain-containing protein
2853008	2869696	16688	Predicted by at least one method		dnr	gene2647	2868319	2869002	-1	MULTISPECIES: Crp/Fnr family transcriptional regulator
2853008	2869696	16688	Predicted by at least one method			gene2648	2869044	2869133	-1	-
2853008	2869696	16688	Predicted by at least one method			gene2649	2869486	2870676	1	NnrS family protein
2921963	2926106	4143	Predicted by at least one method			gene2698	2921963	2922889	1	LysR family transcriptional regulator
2921963	2926106	4143	Predicted by at least one method			gene2699	2922984	2923514	-1	DUF3833 family protein
2921963	2926106	4143	Predicted by at least one method			gene2700	2923528	2924079	-1	chalcone isomerase family protein
2921963	2926106	4143	Predicted by at least one method			gene2701	2924338	2924922	1	FAD-dependent monooxygenase
2921963	2926106	4143	Predicted by at least one method			gene2702	2924956	2925195	-1	LysE family translocator
2921963	2926106	4143	Predicted by at least one method			gene2703	2925250	2925351	-1	LysE family transporter
2921963	2926106	4143	Predicted by at least one method			gene2704	2925522	2926106	1	LysE family transporter
2921963	2926106	4143	Predicted by at least one method			gene2705	2926103	2926936	-1	AraC family transcriptional regulator
3039955	3053819	13864	Predicted by at least one method			gene2799	3039955	3040884	-1	autotransporter outer membrane beta-barrel domain-containing protein
3039955	3053819	13864	Predicted by at least one method			gene2800	3041353	3042042	-1	autotransporter outer membrane beta-barrel domain-containing protein
3039955	3053819	13864	Predicted by at least one method			gene2801	3042500	3042712	-1	phage tail assembly protein
3039955	3053819	13864	Predicted by at least one method			gene2802	3042753	3042947	1	hypothetical protein
3039955	3053819	13864	Predicted by at least one method			gene2803	3043025	3043393	-1	hypothetical protein
3039955	3053819	13864	Predicted by at least one method			gene2804	3043954	3044145	1	antitoxin
3039955	3053819	13864	Predicted by at least one method			gene2805	3044714	3044947	1	metalloregulator ArsR/SmtB family transcription factor
3039955	3053819	13864	Predicted by at least one method			gene2806	3044986	3046056	1	NAD(P)-binding domain-containing protein
3039955	3053819	13864	Predicted by at least one method			gene2807	3046110	3047255	-1	MFS transporter
3039955	3053819	13864	Predicted by at least one method			gene2808	3047449	3047946	1	MarR family transcriptional regulator
3039955	3053819	13864	Predicted by at least one method		pat	gene2809	3048010	3048513	1	GNAT family N-acetyltransferase
3039955	3053819	13864	Predicted by at least one method			gene2810	3048525	3049880	1	MULTISPECIES: FAD-dependent oxidoreductase
3039955	3053819	13864	Predicted by at least one method		arsC	gene2811	3050202	3050615	1	MULTISPECIES: arsenate reductase ArsC
3039955	3053819	13864	Predicted by at least one method		arsR	gene2812	3050625	3050996	1	MULTISPECIES: metalloregulator ArsR/SmtB family transcription factor
3039955	3053819	13864	Predicted by at least one method		arsC	gene2813	3051024	3051494	1	arsenate reductase ArsC
3039955	3053819	13864	Predicted by at least one method		arsB	gene2814	3051512	3052585	1	ACR3 family arsenite efflux transporter
3039955	3053819	13864	Predicted by at least one method		arsH	gene2815	3052578	3053294	1	MULTISPECIES: arsenical resistance protein ArsH
3039955	3053819	13864	Predicted by at least one method			gene2816	3053307	3053819	1	MULTISPECIES: dual specificity protein phosphatase family protein
3042500	3049880	7380	Predicted by at least one method			gene2801	3042500	3042712	-1	phage tail assembly protein
3042500	3049880	7380	Predicted by at least one method			gene2802	3042753	3042947	1	hypothetical protein
3042500	3049880	7380	Predicted by at least one method			gene2803	3043025	3043393	-1	hypothetical protein
3042500	3049880	7380	Predicted by at least one method			gene2804	3043954	3044145	1	antitoxin
3042500	3049880	7380	Predicted by at least one method			gene2805	3044714	3044947	1	metalloregulator ArsR/SmtB family transcription factor
3042500	3049880	7380	Predicted by at least one method			gene2806	3044986	3046056	1	NAD(P)-binding domain-containing protein
3042500	3049880	7380	Predicted by at least one method			gene2807	3046110	3047255	-1	MFS transporter
3042500	3049880	7380	Predicted by at least one method			gene2808	3047449	3047946	1	MarR family transcriptional regulator
3042500	3049880	7380	Predicted by at least one method		pat	gene2809	3048010	3048513	1	GNAT family N-acetyltransferase
3042500	3049880	7380	Predicted by at least one method			gene2810	3048525	3049880	1	MULTISPECIES: FAD-dependent oxidoreductase
3043700	3050652	6952	Predicted by at least one method			gene2804	3043954	3044145	1	antitoxin
3043700	3050652	6952	Predicted by at least one method			gene2805	3044714	3044947	1	metalloregulator ArsR/SmtB family transcription factor
3043700	3050652	6952	Predicted by at least one method			gene2806	3044986	3046056	1	NAD(P)-binding domain-containing protein
3043700	3050652	6952	Predicted by at least one method			gene2807	3046110	3047255	-1	MFS transporter
3043700	3050652	6952	Predicted by at least one method			gene2808	3047449	3047946	1	MarR family transcriptional regulator
3043700	3050652	6952	Predicted by at least one method		pat	gene2809	3048010	3048513	1	GNAT family N-acetyltransferase
3043700	3050652	6952	Predicted by at least one method			gene2810	3048525	3049880	1	MULTISPECIES: FAD-dependent oxidoreductase
3043700	3050652	6952	Predicted by at least one method		arsC	gene2811	3050202	3050615	1	MULTISPECIES: arsenate reductase ArsC
3043700	3050652	6952	Predicted by at least one method		arsR	gene2812	3050625	3050996	1	MULTISPECIES: metalloregulator ArsR/SmtB family transcription factor
3056822	3061365	4543	Predicted by at least one method			gene2819	3056822	3057442	-1	tyrosine-type recombinase/integrase
3056822	3061365	4543	Predicted by at least one method			gene2820	3057658	3058074	-1	ATPase
3056822	3061365	4543	Predicted by at least one method			gene2821	3058694	3059269	-1	-
3056822	3061365	4543	Predicted by at least one method			gene2822	3059373	3059528	-1	IS5/IS1182 family transposase
3056822	3061365	4543	Predicted by at least one method			gene2823	3059787	3060281	1	chalcone isomerase family protein
3056822	3061365	4543	Predicted by at least one method			gene2824	3060385	3060846	1	DUF3833 domain-containing protein
3056822	3061365	4543	Predicted by at least one method			gene2825	3060997	3061365	1	IS4 family transposase
3065240	3177663	112423	Predicted by at least one method			gene2831	3065240	3066559	-1	Tyrosine recombinase XerC
3065240	3177663	112423	Predicted by at least one method			gene2832	3067837	3067971	1	-
3065240	3177663	112423	Predicted by at least one method			gene2833	3069398	3070711	1	tyrosine-type recombinase/integrase
3065240	3177663	112423	Predicted by at least one method			gene2834	3070739	3071941	1	hypothetical protein
3065240	3177663	112423	Predicted by at least one method			gene2835	3072599	3073666	-1	UvrD-helicase domain-containing protein
3065240	3177663	112423	Predicted by at least one method			gene2836	3073659	3075263	-1	AAA family ATPase
3065240	3177663	112423	Predicted by at least one method		mcrA	gene2837	3075421	3076248	1	HNH endonuclease
3065240	3177663	112423	Predicted by at least one method			gene2838	3076278	3076790	1	hypothetical protein
3065240	3177663	112423	Predicted by at least one method			gene2839	3076850	3077818	-1	ATPase
3065240	3177663	112423	Predicted by at least one method			gene2840	3077991	3079916	-1	MULTISPECIES: DUF4209 domain-containing protein
3065240	3177663	112423	Predicted by at least one method			gene2841	3080076	3080390	1	MULTISPECIES: hypothetical protein
3065240	3177663	112423	Predicted by at least one method			gene2842	3080453	3082360	-1	caspase family protein
3065240	3177663	112423	Predicted by at least one method			gene2843	3082360	3082980	-1	hypothetical protein
3065240	3177663	112423	Predicted by at least one method		ndh	gene2844	3083217	3083456	1	FAD-dependent oxidoreductase
3065240	3177663	112423	Predicted by at least one method			gene2845	3083683	3084657	-1	hypothetical protein
3065240	3177663	112423	Predicted by at least one method			gene2846	3084888	3085004	1	-
3065240	3177663	112423	Predicted by at least one method			gene2847	3085526	3085741	1	AbrB/MazE/SpoVT family DNA-binding domain-containing protein
3065240	3177663	112423	Predicted by at least one method			gene2848	3086222	3086683	-1	DUF2384 domain-containing protein
3065240	3177663	112423	Predicted by at least one method			gene2849	3086935	3088092	-1	PD-(D/E)XK nuclease family protein
3065240	3177663	112423	Predicted by at least one method			gene2850	3088482	3089372	1	MULTISPECIES: viroplasmin family protein
3065240	3177663	112423	Predicted by at least one method			gene2851	3089488	3090606	1	membrane protein
3065240	3177663	112423	Predicted by at least one method			gene2852	3090918	3091154	1	hypothetical protein
3065240	3177663	112423	Predicted by at least one method			gene2853	3091242	3092402	-1	DUF3800 domain-containing protein
3065240	3177663	112423	Predicted by at least one method			gene2854	3093088	3093549	-1	DUF2384 domain-containing protein
3065240	3177663	112423	Predicted by at least one method			gene2855	3094058	3094405	-1	hypothetical protein
3065240	3177663	112423	Predicted by at least one method			gene2856	3095023	3095991	-1	hypothetical protein
3065240	3177663	112423	Predicted by at least one method			gene2857	3096123	3096311	-1	hypothetical protein
3065240	3177663	112423	Predicted by at least one method			gene2858	3096833	3097474	-1	hypothetical protein
3065240	3177663	112423	Predicted by at least one method			gene2859	3099101	3099370	1	hypothetical protein
3065240	3177663	112423	Predicted by at least one method			gene2860	3100218	3100487	1	hypothetical protein
3065240	3177663	112423	Predicted by at least one method			gene2861	3100548	3101630	1	AraC family transcriptional regulator ligand-binding domain-containing protein
3065240	3177663	112423	Predicted by at least one method			gene2862	3102698	3102913	-1	hypothetical protein
3065240	3177663	112423	Predicted by at least one method			gene2863	3104107	3104295	-1	hypothetical protein
3065240	3177663	112423	Predicted by at least one method		ndhF	gene2864	3104414	3104728	-1	NADH-quinone oxidoreductase subunit L
3065240	3177663	112423	Predicted by at least one method		ndhF	gene2865	3104767	3105036	-1	NADH-quinone oxidoreductase subunit L
3065240	3177663	112423	Predicted by at least one method			gene2866	3105372	3106691	-1	AarF/ABC1/UbiB kinase family protein
3065240	3177663	112423	Predicted by at least one method			gene2867	3106688	3107152	-1	DUF3429 family protein
3065240	3177663	112423	Predicted by at least one method		mcp	gene2868	3107980	3109620	1	methyl-accepting chemotaxis protein
3065240	3177663	112423	Predicted by at least one method			gene2869	3109688	3110152	1	DUF393 domain-containing protein
3065240	3177663	112423	Predicted by at least one method		folE	gene2870	3110297	3110857	1	MULTISPECIES: GTP cyclohydrolase I FolE
3065240	3177663	112423	Predicted by at least one method			gene2871	3110893	3111603	1	MULTISPECIES: SDR family oxidoreductase
3065240	3177663	112423	Predicted by at least one method			gene2872	3111617	3111922	1	metal ABC transporter ATPase
3065240	3177663	112423	Predicted by at least one method			gene2873	3111949	3113487	1	cryptochrome/photolyase family protein
3065240	3177663	112423	Predicted by at least one method			gene2874	3113672	3113776	-1	-
3065240	3177663	112423	Predicted by at least one method			gene2875	3114248	3114706	1	hemerythrin domain-containing protein
3065240	3177663	112423	Predicted by at least one method			gene2876	3115352	3117973	-1	MULTISPECIES: EAL domain-containing protein
3065240	3177663	112423	Predicted by at least one method			gene2877	3119039	3119692	1	hypothetical protein
3065240	3177663	112423	Predicted by at least one method			gene2878	3119689	3120666	1	DMT family transporter
3065240	3177663	112423	Predicted by at least one method			gene2879	3120812	3121123	1	putative transposase
3065240	3177663	112423	Predicted by at least one method			gene2880	3121227	3122030	-1	CHAD domain-containing protein
3065240	3177663	112423	Predicted by at least one method			gene2881	3123199	3123408	1	hypothetical protein
3065240	3177663	112423	Predicted by at least one method			gene2882	3123548	3123844	-1	hypothetical protein
3065240	3177663	112423	Predicted by at least one method			gene2883	3124309	3125211	1	diguanylate cyclase
3065240	3177663	112423	Predicted by at least one method			gene2884	3125455	3126024	-1	MULTISPECIES: DJ-1/PfpI family protein
3065240	3177663	112423	Predicted by at least one method			gene2885	3126609	3127718	1	MULTISPECIES: divalent metal cation transporter
3065240	3177663	112423	Predicted by at least one method			gene2886	3128258	3129292	-1	MULTISPECIES: HAMP domain-containing histidine kinase
3065240	3177663	112423	Predicted by at least one method		kaiC	gene2887	3129302	3130777	-1	AAA family ATPase
3065240	3177663	112423	Predicted by at least one method			gene2888	3130774	3131208	-1	hypothetical protein
3065240	3177663	112423	Predicted by at least one method			gene2889	3131309	3131845	-1	MULTISPECIES: hypothetical protein
3065240	3177663	112423	Predicted by at least one method			gene2890	3132688	3133107	-1	sensor histidine kinase
3065240	3177663	112423	Predicted by at least one method			gene2891	3133500	3134183	1	hypothetical protein
3065240	3177663	112423	Predicted by at least one method			gene2892	3134167	3136524	1	EAL domain-containing protein
3065240	3177663	112423	Predicted by at least one method			gene2893	3136530	3137393	1	DUF3034 family protein
3065240	3177663	112423	Predicted by at least one method		glbN	gene2894	3137393	3137812	1	group 1 truncated hemoglobin
3065240	3177663	112423	Predicted by at least one method			gene2895	3137885	3138406	-1	MULTISPECIES: STAS domain-containing protein
3065240	3177663	112423	Predicted by at least one method			gene2896	3138590	3138820	1	hypothetical protein
3065240	3177663	112423	Predicted by at least one method			gene2897	3139046	3140605	-1	sensor domain-containing diguanylate cyclase
3065240	3177663	112423	Predicted by at least one method		cusS	gene2898	3141274	3142602	-1	MULTISPECIES: heavy metal sensor histidine kinase
3065240	3177663	112423	Predicted by at least one method		cusR	gene2899	3142641	3143312	-1	heavy metal response regulator transcription factor
3065240	3177663	112423	Predicted by at least one method			gene2900	3143459	3143962	1	heme-binding protein
3065240	3177663	112423	Predicted by at least one method		uraH	gene2901	3143973	3144383	1	hydroxyisourate hydrolase
3065240	3177663	112423	Predicted by at least one method			gene2902	3144805	3144894	1	-
3065240	3177663	112423	Predicted by at least one method		mcp	gene2903	3145151	3146467	1	PAS domain S-box protein
3065240	3177663	112423	Predicted by at least one method			gene2904	3146615	3147310	1	EAL domain-containing protein
3065240	3177663	112423	Predicted by at least one method			gene2905	3147505	3147633	-1	-
3065240	3177663	112423	Predicted by at least one method			gene2906	3148194	3148475	1	hypothetical protein
3065240	3177663	112423	Predicted by at least one method			gene2907	3148699	3148788	-1	-
3065240	3177663	112423	Predicted by at least one method			gene2908	3149241	3149465	-1	hypothetical protein
3065240	3177663	112423	Predicted by at least one method			gene2909	3149561	3149851	-1	hypothetical protein
3065240	3177663	112423	Predicted by at least one method			gene2910	3150113	3150202	-1	-
3065240	3177663	112423	Predicted by at least one method		aer	gene2911	3150406	3151767	1	chemotaxis protein
3065240	3177663	112423	Predicted by at least one method			gene2912	3151790	3154486	1	PAS domain S-box-containing protein/diguanylate cyclase (GGDEF) domain-containing protein
3065240	3177663	112423	Predicted by at least one method			gene2913	3155195	3155647	1	PAS domain-containing protein
3065240	3177663	112423	Predicted by at least one method			gene2914	3155713	3156666	1	diguanylate cyclase
3065240	3177663	112423	Predicted by at least one method			gene2915	3156800	3157165	-1	DNA binding protein
3065240	3177663	112423	Predicted by at least one method		BZRP	gene2916	3157531	3157971	1	tryptophan-rich sensory protein
3065240	3177663	112423	Predicted by at least one method		umuC	gene2917	3158486	3159769	-1	translesion error-prone DNA polymerase V subunit UmuC
3065240	3177663	112423	Predicted by at least one method		umuD	gene2918	3159753	3160187	-1	translesion error-prone DNA polymerase V autoproteolytic subunit
3065240	3177663	112423	Predicted by at least one method			gene2919	3160514	3161116	-1	hypothetical protein
3065240	3177663	112423	Predicted by at least one method			gene2920	3161338	3161637	-1	hypothetical protein
3065240	3177663	112423	Predicted by at least one method			gene2921	3161823	3162179	-1	hypothetical protein
3065240	3177663	112423	Predicted by at least one method			gene2922	3162228	3162632	-1	hypothetical protein
3065240	3177663	112423	Predicted by at least one method			gene2923	3162649	3163377	-1	metallophosphoesterase family protein
3065240	3177663	112423	Predicted by at least one method			gene2924	3163381	3164055	-1	hypothetical protein
3065240	3177663	112423	Predicted by at least one method			gene2925	3164204	3164662	1	helix-turn-helix domain-containing protein
3065240	3177663	112423	Predicted by at least one method			gene2926	3165702	3166763	-1	hypothetical protein
3065240	3177663	112423	Predicted by at least one method			gene2927	3166765	3167496	-1	hypothetical protein
3065240	3177663	112423	Predicted by at least one method			gene2928	3167493	3168365	-1	TniB family NTP-binding protein
3065240	3177663	112423	Predicted by at least one method			gene2929	3168368	3170197	-1	DDE-type integrase/transposase/recombinase
3065240	3177663	112423	Predicted by at least one method			gene2930	3171570	3171761	1	MULTISPECIES: hypothetical protein
3065240	3177663	112423	Predicted by at least one method			gene2931	3172056	3172322	1	XRE family transcriptional regulator
3065240	3177663	112423	Predicted by at least one method		scrK	gene2932	3172394	3172696	-1	carbohydrate kinase
3065240	3177663	112423	Predicted by at least one method		scrY	gene2933	3172832	3174400	-1	carbohydrate porin
3065240	3177663	112423	Predicted by at least one method		thuE	gene2934	3174566	3175840	1	ABC transporter substrate-binding protein
3065240	3177663	112423	Predicted by at least one method		thuF	gene2935	3175862	3176824	1	sugar ABC transporter permease
3065240	3177663	112423	Predicted by at least one method		thuG	gene2936	3176821	3177663	1	carbohydrate ABC transporter permease
3067837	3100487	32650	Predicted by at least one method			gene2832	3067837	3067971	1	-
3067837	3100487	32650	Predicted by at least one method			gene2833	3069398	3070711	1	tyrosine-type recombinase/integrase
3067837	3100487	32650	Predicted by at least one method			gene2834	3070739	3071941	1	hypothetical protein
3067837	3100487	32650	Predicted by at least one method			gene2835	3072599	3073666	-1	UvrD-helicase domain-containing protein
3067837	3100487	32650	Predicted by at least one method			gene2836	3073659	3075263	-1	AAA family ATPase
3067837	3100487	32650	Predicted by at least one method		mcrA	gene2837	3075421	3076248	1	HNH endonuclease
3067837	3100487	32650	Predicted by at least one method			gene2838	3076278	3076790	1	hypothetical protein
3067837	3100487	32650	Predicted by at least one method			gene2839	3076850	3077818	-1	ATPase
3067837	3100487	32650	Predicted by at least one method			gene2840	3077991	3079916	-1	MULTISPECIES: DUF4209 domain-containing protein
3067837	3100487	32650	Predicted by at least one method			gene2841	3080076	3080390	1	MULTISPECIES: hypothetical protein
3067837	3100487	32650	Predicted by at least one method			gene2842	3080453	3082360	-1	caspase family protein
3067837	3100487	32650	Predicted by at least one method			gene2843	3082360	3082980	-1	hypothetical protein
3067837	3100487	32650	Predicted by at least one method		ndh	gene2844	3083217	3083456	1	FAD-dependent oxidoreductase
3067837	3100487	32650	Predicted by at least one method			gene2845	3083683	3084657	-1	hypothetical protein
3067837	3100487	32650	Predicted by at least one method			gene2846	3084888	3085004	1	-
3067837	3100487	32650	Predicted by at least one method			gene2847	3085526	3085741	1	AbrB/MazE/SpoVT family DNA-binding domain-containing protein
3067837	3100487	32650	Predicted by at least one method			gene2848	3086222	3086683	-1	DUF2384 domain-containing protein
3067837	3100487	32650	Predicted by at least one method			gene2849	3086935	3088092	-1	PD-(D/E)XK nuclease family protein
3067837	3100487	32650	Predicted by at least one method			gene2850	3088482	3089372	1	MULTISPECIES: viroplasmin family protein
3067837	3100487	32650	Predicted by at least one method			gene2851	3089488	3090606	1	membrane protein
3067837	3100487	32650	Predicted by at least one method			gene2852	3090918	3091154	1	hypothetical protein
3067837	3100487	32650	Predicted by at least one method			gene2853	3091242	3092402	-1	DUF3800 domain-containing protein
3067837	3100487	32650	Predicted by at least one method			gene2854	3093088	3093549	-1	DUF2384 domain-containing protein
3067837	3100487	32650	Predicted by at least one method			gene2855	3094058	3094405	-1	hypothetical protein
3067837	3100487	32650	Predicted by at least one method			gene2856	3095023	3095991	-1	hypothetical protein
3067837	3100487	32650	Predicted by at least one method			gene2857	3096123	3096311	-1	hypothetical protein
3067837	3100487	32650	Predicted by at least one method			gene2858	3096833	3097474	-1	hypothetical protein
3067837	3100487	32650	Predicted by at least one method			gene2859	3099101	3099370	1	hypothetical protein
3067837	3100487	32650	Predicted by at least one method			gene2860	3100218	3100487	1	hypothetical protein
3068020	3085493	17473	Predicted by at least one method			gene2833	3069398	3070711	1	tyrosine-type recombinase/integrase
3068020	3085493	17473	Predicted by at least one method			gene2834	3070739	3071941	1	hypothetical protein
3068020	3085493	17473	Predicted by at least one method			gene2835	3072599	3073666	-1	UvrD-helicase domain-containing protein
3068020	3085493	17473	Predicted by at least one method			gene2836	3073659	3075263	-1	AAA family ATPase
3068020	3085493	17473	Predicted by at least one method		mcrA	gene2837	3075421	3076248	1	HNH endonuclease
3068020	3085493	17473	Predicted by at least one method			gene2838	3076278	3076790	1	hypothetical protein
3068020	3085493	17473	Predicted by at least one method			gene2839	3076850	3077818	-1	ATPase
3068020	3085493	17473	Predicted by at least one method			gene2840	3077991	3079916	-1	MULTISPECIES: DUF4209 domain-containing protein
3068020	3085493	17473	Predicted by at least one method			gene2841	3080076	3080390	1	MULTISPECIES: hypothetical protein
3068020	3085493	17473	Predicted by at least one method			gene2842	3080453	3082360	-1	caspase family protein
3068020	3085493	17473	Predicted by at least one method			gene2843	3082360	3082980	-1	hypothetical protein
3068020	3085493	17473	Predicted by at least one method		ndh	gene2844	3083217	3083456	1	FAD-dependent oxidoreductase
3068020	3085493	17473	Predicted by at least one method			gene2845	3083683	3084657	-1	hypothetical protein
3068020	3085493	17473	Predicted by at least one method			gene2846	3084888	3085004	1	-
3102397	3106972	4575	Predicted by at least one method			gene2862	3102698	3102913	-1	hypothetical protein
3102397	3106972	4575	Predicted by at least one method			gene2863	3104107	3104295	-1	hypothetical protein
3102397	3106972	4575	Predicted by at least one method		ndhF	gene2864	3104414	3104728	-1	NADH-quinone oxidoreductase subunit L
3102397	3106972	4575	Predicted by at least one method		ndhF	gene2865	3104767	3105036	-1	NADH-quinone oxidoreductase subunit L
3102397	3106972	4575	Predicted by at least one method			gene2866	3105372	3106691	-1	AarF/ABC1/UbiB kinase family protein
3102397	3106972	4575	Predicted by at least one method			gene2867	3106688	3107152	-1	DUF3429 family protein
3113672	3127718	14046	Predicted by at least one method			gene2874	3113672	3113776	-1	-
3113672	3127718	14046	Predicted by at least one method			gene2875	3114248	3114706	1	hemerythrin domain-containing protein
3113672	3127718	14046	Predicted by at least one method			gene2876	3115352	3117973	-1	MULTISPECIES: EAL domain-containing protein
3113672	3127718	14046	Predicted by at least one method			gene2877	3119039	3119692	1	hypothetical protein
3113672	3127718	14046	Predicted by at least one method			gene2878	3119689	3120666	1	DMT family transporter
3113672	3127718	14046	Predicted by at least one method			gene2879	3120812	3121123	1	putative transposase
3113672	3127718	14046	Predicted by at least one method			gene2880	3121227	3122030	-1	CHAD domain-containing protein
3113672	3127718	14046	Predicted by at least one method			gene2881	3123199	3123408	1	hypothetical protein
3113672	3127718	14046	Predicted by at least one method			gene2882	3123548	3123844	-1	hypothetical protein
3113672	3127718	14046	Predicted by at least one method			gene2883	3124309	3125211	1	diguanylate cyclase
3113672	3127718	14046	Predicted by at least one method			gene2884	3125455	3126024	-1	MULTISPECIES: DJ-1/PfpI family protein
3113672	3127718	14046	Predicted by at least one method			gene2885	3126609	3127718	1	MULTISPECIES: divalent metal cation transporter
3117740	3123247	5507	Predicted by at least one method			gene2876	3115352	3117973	-1	MULTISPECIES: EAL domain-containing protein
3117740	3123247	5507	Predicted by at least one method			gene2877	3119039	3119692	1	hypothetical protein
3117740	3123247	5507	Predicted by at least one method			gene2878	3119689	3120666	1	DMT family transporter
3117740	3123247	5507	Predicted by at least one method			gene2879	3120812	3121123	1	putative transposase
3117740	3123247	5507	Predicted by at least one method			gene2880	3121227	3122030	-1	CHAD domain-containing protein
3117740	3123247	5507	Predicted by at least one method			gene2881	3123199	3123408	1	hypothetical protein
3136278	3141356	5078	Predicted by at least one method			gene2892	3134167	3136524	1	EAL domain-containing protein
3136278	3141356	5078	Predicted by at least one method			gene2893	3136530	3137393	1	DUF3034 family protein
3136278	3141356	5078	Predicted by at least one method		glbN	gene2894	3137393	3137812	1	group 1 truncated hemoglobin
3136278	3141356	5078	Predicted by at least one method			gene2895	3137885	3138406	-1	MULTISPECIES: STAS domain-containing protein
3136278	3141356	5078	Predicted by at least one method			gene2896	3138590	3138820	1	hypothetical protein
3136278	3141356	5078	Predicted by at least one method			gene2897	3139046	3140605	-1	sensor domain-containing diguanylate cyclase
3136278	3141356	5078	Predicted by at least one method		cusS	gene2898	3141274	3142602	-1	MULTISPECIES: heavy metal sensor histidine kinase
3137393	3156666	19273	Predicted by at least one method		glbN	gene2894	3137393	3137812	1	group 1 truncated hemoglobin
3137393	3156666	19273	Predicted by at least one method			gene2895	3137885	3138406	-1	MULTISPECIES: STAS domain-containing protein
3137393	3156666	19273	Predicted by at least one method			gene2896	3138590	3138820	1	hypothetical protein
3137393	3156666	19273	Predicted by at least one method			gene2897	3139046	3140605	-1	sensor domain-containing diguanylate cyclase
3137393	3156666	19273	Predicted by at least one method		cusS	gene2898	3141274	3142602	-1	MULTISPECIES: heavy metal sensor histidine kinase
3137393	3156666	19273	Predicted by at least one method		cusR	gene2899	3142641	3143312	-1	heavy metal response regulator transcription factor
3137393	3156666	19273	Predicted by at least one method			gene2900	3143459	3143962	1	heme-binding protein
3137393	3156666	19273	Predicted by at least one method		uraH	gene2901	3143973	3144383	1	hydroxyisourate hydrolase
3137393	3156666	19273	Predicted by at least one method			gene2902	3144805	3144894	1	-
3137393	3156666	19273	Predicted by at least one method		mcp	gene2903	3145151	3146467	1	PAS domain S-box protein
3137393	3156666	19273	Predicted by at least one method			gene2904	3146615	3147310	1	EAL domain-containing protein
3137393	3156666	19273	Predicted by at least one method			gene2905	3147505	3147633	-1	-
3137393	3156666	19273	Predicted by at least one method			gene2906	3148194	3148475	1	hypothetical protein
3137393	3156666	19273	Predicted by at least one method			gene2907	3148699	3148788	-1	-
3137393	3156666	19273	Predicted by at least one method			gene2908	3149241	3149465	-1	hypothetical protein
3137393	3156666	19273	Predicted by at least one method			gene2909	3149561	3149851	-1	hypothetical protein
3137393	3156666	19273	Predicted by at least one method			gene2910	3150113	3150202	-1	-
3137393	3156666	19273	Predicted by at least one method		aer	gene2911	3150406	3151767	1	chemotaxis protein
3137393	3156666	19273	Predicted by at least one method			gene2912	3151790	3154486	1	PAS domain S-box-containing protein/diguanylate cyclase (GGDEF) domain-containing protein
3137393	3156666	19273	Predicted by at least one method			gene2913	3155195	3155647	1	PAS domain-containing protein
3137393	3156666	19273	Predicted by at least one method			gene2914	3155713	3156666	1	diguanylate cyclase
3144377	3150283	5906	Predicted by at least one method		uraH	gene2901	3143973	3144383	1	hydroxyisourate hydrolase
3144377	3150283	5906	Predicted by at least one method			gene2902	3144805	3144894	1	-
3144377	3150283	5906	Predicted by at least one method		mcp	gene2903	3145151	3146467	1	PAS domain S-box protein
3144377	3150283	5906	Predicted by at least one method			gene2904	3146615	3147310	1	EAL domain-containing protein
3144377	3150283	5906	Predicted by at least one method			gene2905	3147505	3147633	-1	-
3144377	3150283	5906	Predicted by at least one method			gene2906	3148194	3148475	1	hypothetical protein
3144377	3150283	5906	Predicted by at least one method			gene2907	3148699	3148788	-1	-
3144377	3150283	5906	Predicted by at least one method			gene2908	3149241	3149465	-1	hypothetical protein
3144377	3150283	5906	Predicted by at least one method			gene2909	3149561	3149851	-1	hypothetical protein
3144377	3150283	5906	Predicted by at least one method			gene2910	3150113	3150202	-1	-
3157531	3172696	15165	Predicted by at least one method		BZRP	gene2916	3157531	3157971	1	tryptophan-rich sensory protein
3157531	3172696	15165	Predicted by at least one method		umuC	gene2917	3158486	3159769	-1	translesion error-prone DNA polymerase V subunit UmuC
3157531	3172696	15165	Predicted by at least one method		umuD	gene2918	3159753	3160187	-1	translesion error-prone DNA polymerase V autoproteolytic subunit
3157531	3172696	15165	Predicted by at least one method			gene2919	3160514	3161116	-1	hypothetical protein
3157531	3172696	15165	Predicted by at least one method			gene2920	3161338	3161637	-1	hypothetical protein
3157531	3172696	15165	Predicted by at least one method			gene2921	3161823	3162179	-1	hypothetical protein
3157531	3172696	15165	Predicted by at least one method			gene2922	3162228	3162632	-1	hypothetical protein
3157531	3172696	15165	Predicted by at least one method			gene2923	3162649	3163377	-1	metallophosphoesterase family protein
3157531	3172696	15165	Predicted by at least one method			gene2924	3163381	3164055	-1	hypothetical protein
3157531	3172696	15165	Predicted by at least one method			gene2925	3164204	3164662	1	helix-turn-helix domain-containing protein
3157531	3172696	15165	Predicted by at least one method			gene2926	3165702	3166763	-1	hypothetical protein
3157531	3172696	15165	Predicted by at least one method			gene2927	3166765	3167496	-1	hypothetical protein
3157531	3172696	15165	Predicted by at least one method			gene2928	3167493	3168365	-1	TniB family NTP-binding protein
3157531	3172696	15165	Predicted by at least one method			gene2929	3168368	3170197	-1	DDE-type integrase/transposase/recombinase
3157531	3172696	15165	Predicted by at least one method			gene2930	3171570	3171761	1	MULTISPECIES: hypothetical protein
3157531	3172696	15165	Predicted by at least one method			gene2931	3172056	3172322	1	XRE family transcriptional regulator
3157531	3172696	15165	Predicted by at least one method		scrK	gene2932	3172394	3172696	-1	carbohydrate kinase
3161641	3182750	21109	Predicted by at least one method			gene2921	3161823	3162179	-1	hypothetical protein
3161641	3182750	21109	Predicted by at least one method			gene2922	3162228	3162632	-1	hypothetical protein
3161641	3182750	21109	Predicted by at least one method			gene2923	3162649	3163377	-1	metallophosphoesterase family protein
3161641	3182750	21109	Predicted by at least one method			gene2924	3163381	3164055	-1	hypothetical protein
3161641	3182750	21109	Predicted by at least one method			gene2925	3164204	3164662	1	helix-turn-helix domain-containing protein
3161641	3182750	21109	Predicted by at least one method			gene2926	3165702	3166763	-1	hypothetical protein
3161641	3182750	21109	Predicted by at least one method			gene2927	3166765	3167496	-1	hypothetical protein
3161641	3182750	21109	Predicted by at least one method			gene2928	3167493	3168365	-1	TniB family NTP-binding protein
3161641	3182750	21109	Predicted by at least one method			gene2929	3168368	3170197	-1	DDE-type integrase/transposase/recombinase
3161641	3182750	21109	Predicted by at least one method			gene2930	3171570	3171761	1	MULTISPECIES: hypothetical protein
3161641	3182750	21109	Predicted by at least one method			gene2931	3172056	3172322	1	XRE family transcriptional regulator
3161641	3182750	21109	Predicted by at least one method		scrK	gene2932	3172394	3172696	-1	carbohydrate kinase
3161641	3182750	21109	Predicted by at least one method		scrY	gene2933	3172832	3174400	-1	carbohydrate porin
3161641	3182750	21109	Predicted by at least one method		thuE	gene2934	3174566	3175840	1	ABC transporter substrate-binding protein
3161641	3182750	21109	Predicted by at least one method		thuF	gene2935	3175862	3176824	1	sugar ABC transporter permease
3161641	3182750	21109	Predicted by at least one method		thuG	gene2936	3176821	3177663	1	carbohydrate ABC transporter permease
3161641	3182750	21109	Predicted by at least one method		malK	gene2937	3177691	3178836	1	sn-glycerol-3-phosphate ABC transporter ATP-binding protein UgpC
3161641	3182750	21109	Predicted by at least one method		sacA	gene2938	3178833	3180335	1	sucrose-6-phosphate hydrolase
3161641	3182750	21109	Predicted by at least one method			gene2939	3180411	3181403	1	LacI family DNA-binding transcriptional regulator
3161641	3182750	21109	Predicted by at least one method			gene2940	3181660	3182184	-1	transporter suffix domain-containing protein
3161641	3182750	21109	Predicted by at least one method			gene2941	3182303	3183856	1	MULTISPECIES: TolC family protein
3250846	3259255	8409	Predicted by at least one method			gene3002	3251270	3252400	1	PAS domain-containing protein
3250846	3259255	8409	Predicted by at least one method			gene3003	3252397	3253833	1	sigma 54-interacting transcriptional regulator
3250846	3259255	8409	Predicted by at least one method		dmmC	gene3004	3254078	3254680	1	hypothetical protein
3250846	3259255	8409	Predicted by at least one method		dmmB	gene3005	3254677	3255645	1	2Fe-2S iron-sulfur cluster binding domain-containing protein
3250846	3259255	8409	Predicted by at least one method		dmmA	gene3006	3255663	3256703	1	DUF3445 domain-containing protein
3250846	3259255	8409	Predicted by at least one method			gene3007	3256792	3258321	1	amino acid permease
3250846	3259255	8409	Predicted by at least one method		prr	gene3008	3258375	3259799	1	aminobutyraldehyde dehydrogenase
3305686	3310895	5209	Predicted by at least one method			gene3044	3306284	3306973	1	uncharacterized protein C7536_10221
3305686	3310895	5209	Predicted by at least one method			gene3045	3306992	3308176	-1	patatin-like phospholipase family protein
3305686	3310895	5209	Predicted by at least one method			gene3046	3308277	3308741	-1	MULTISPECIES: MaoC family dehydratase
3305686	3310895	5209	Predicted by at least one method			gene3047	3308755	3309186	-1	hypothetical protein
3305686	3310895	5209	Predicted by at least one method			gene3048	3309253	3310353	-1	AI-2E family transporter
3305686	3310895	5209	Predicted by at least one method			gene3049	3310705	3311340	-1	MULTISPECIES: response regulator transcription factor
3357012	3369811	12799	Predicted by at least one method			gene3085	3356833	3357057	1	MULTISPECIES: YgdI/YgdR family lipoprotein
3357012	3369811	12799	Predicted by at least one method			gene3086	3357170	3359023	-1	polyurethanase
3357012	3369811	12799	Predicted by at least one method			gene3087	3359119	3360807	-1	lipase R
3357012	3369811	12799	Predicted by at least one method		ssp	gene3088	3360831	3363878	-1	autotransporter serine protease
3357012	3369811	12799	Predicted by at least one method		ssp	gene3089	3364099	3367062	-1	autotransporter serine protease
3357012	3369811	12799	Predicted by at least one method		hasF	gene3090	3367262	3368623	-1	TolC family outer membrane protein
3357012	3369811	12799	Predicted by at least one method		hasE	gene3091	3368626	3369960	-1	HlyD family type I secretion periplasmic adaptor subunit
3370266	3374954	4688	Predicted by at least one method		hasD	gene3092	3369957	3371732	-1	type I secretion system permease/ATPase
3370266	3374954	4688	Predicted by at least one method			gene3093	3371920	3372267	-1	MULTISPECIES: AprI/Inh family metalloprotease inhibitor
3370266	3374954	4688	Predicted by at least one method		prtC	gene3094	3372413	3373870	-1	serralysin family metalloprotease
3370266	3374954	4688	Predicted by at least one method			gene3095	3374287	3374748	-1	MULTISPECIES: hypothetical protein
3370266	3374954	4688	Predicted by at least one method		potF	gene3096	3374945	3376030	-1	polyamine ABC transporter substrate-binding protein
3423840	3436802	12962	Predicted by at least one method		vgrG	gene3133	3423840	3425888	1	type VI secretion system tip protein VgrG
3423840	3436802	12962	Predicted by at least one method			gene3134	3425879	3426745	1	MULTISPECIES: DUF4123 domain-containing protein
3423840	3436802	12962	Predicted by at least one method			gene3135	3426775	3428085	1	MULTISPECIES: LysM peptidoglycan-binding domain-containing protein
3423840	3436802	12962	Predicted by at least one method			gene3136	3428078	3429415	-1	IS4 family transposase
3423840	3436802	12962	Predicted by at least one method			gene3137	3429494	3431767	1	LysM peptidoglycan-binding domain-containing protein
3423840	3436802	12962	Predicted by at least one method			gene3138	3431787	3432764	1	MULTISPECIES: sel1 repeat family protein
3423840	3436802	12962	Predicted by at least one method			gene3139	3432761	3433750	1	hypothetical protein
3423840	3436802	12962	Predicted by at least one method			gene3140	3433758	3434723	1	MULTISPECIES: sel1 repeat family protein
3423840	3436802	12962	Predicted by at least one method			gene3141	3434975	3435271	-1	hypothetical protein
3423840	3436802	12962	Predicted by at least one method			gene3142	3435427	3435741	1	hypothetical protein
3423840	3436802	12962	Predicted by at least one method			gene3143	3435780	3436049	1	DUF2790 domain-containing protein
3423840	3436802	12962	Predicted by at least one method			gene3144	3436141	3436536	1	hypothetical protein
3423840	3436802	12962	Predicted by at least one method			gene3145	3436533	3436802	-1	DUF1652 domain-containing protein
3425324	3435711	10387	Predicted by at least one method		vgrG	gene3133	3423840	3425888	1	type VI secretion system tip protein VgrG
3425324	3435711	10387	Predicted by at least one method			gene3134	3425879	3426745	1	MULTISPECIES: DUF4123 domain-containing protein
3425324	3435711	10387	Predicted by at least one method			gene3135	3426775	3428085	1	MULTISPECIES: LysM peptidoglycan-binding domain-containing protein
3425324	3435711	10387	Predicted by at least one method			gene3136	3428078	3429415	-1	IS4 family transposase
3425324	3435711	10387	Predicted by at least one method			gene3137	3429494	3431767	1	LysM peptidoglycan-binding domain-containing protein
3425324	3435711	10387	Predicted by at least one method			gene3138	3431787	3432764	1	MULTISPECIES: sel1 repeat family protein
3425324	3435711	10387	Predicted by at least one method			gene3139	3432761	3433750	1	hypothetical protein
3425324	3435711	10387	Predicted by at least one method			gene3140	3433758	3434723	1	MULTISPECIES: sel1 repeat family protein
3425324	3435711	10387	Predicted by at least one method			gene3141	3434975	3435271	-1	hypothetical protein
3425324	3435711	10387	Predicted by at least one method			gene3142	3435427	3435741	1	hypothetical protein
3429494	3436802	7308	Predicted by at least one method			gene3137	3429494	3431767	1	LysM peptidoglycan-binding domain-containing protein
3429494	3436802	7308	Predicted by at least one method			gene3138	3431787	3432764	1	MULTISPECIES: sel1 repeat family protein
3429494	3436802	7308	Predicted by at least one method			gene3139	3432761	3433750	1	hypothetical protein
3429494	3436802	7308	Predicted by at least one method			gene3140	3433758	3434723	1	MULTISPECIES: sel1 repeat family protein
3429494	3436802	7308	Predicted by at least one method			gene3141	3434975	3435271	-1	hypothetical protein
3429494	3436802	7308	Predicted by at least one method			gene3142	3435427	3435741	1	hypothetical protein
3429494	3436802	7308	Predicted by at least one method			gene3143	3435780	3436049	1	DUF2790 domain-containing protein
3429494	3436802	7308	Predicted by at least one method			gene3144	3436141	3436536	1	hypothetical protein
3429494	3436802	7308	Predicted by at least one method			gene3145	3436533	3436802	-1	DUF1652 domain-containing protein
3470862	3477788	6926	Predicted by at least one method		gshA	gene3179	3470862	3472001	-1	carboxylate-amine ligase
3470862	3477788	6926	Predicted by at least one method			gene3180	3472635	3472874	1	MULTISPECIES: hypothetical protein
3470862	3477788	6926	Predicted by at least one method			gene3181	3472949	3473773	-1	DUF3618 domain-containing protein
3470862	3477788	6926	Predicted by at least one method			gene3182	3473770	3474201	-1	MULTISPECIES: phage holin family protein
3470862	3477788	6926	Predicted by at least one method			gene3183	3474201	3474854	-1	hypothetical protein
3470862	3477788	6926	Predicted by at least one method			gene3184	3474963	3475214	1	-
3470862	3477788	6926	Predicted by at least one method			gene3185	3475201	3476328	1	MULTISPECIES: RsbRD N-terminal domain-containing protein
3470862	3477788	6926	Predicted by at least one method		rsbU_P	gene3186	3476294	3477001	-1	PAS domain S-box protein
3470862	3477788	6926	Predicted by at least one method			gene3187	3477459	3477788	-1	DUF4102 domain-containing protein
3632559	3637205	4646	Predicted by at least one method			gene3326	3632540	3632806	1	hypothetical protein
3632559	3637205	4646	Predicted by at least one method			gene3327	3632803	3633003	-1	MULTISPECIES: YbdD/YjiX family protein
3632559	3637205	4646	Predicted by at least one method			gene3328	3633178	3633663	1	MULTISPECIES: hypothetical protein
3632559	3637205	4646	Predicted by at least one method			gene3329	3633621	3634118	1	LysR family transcriptional regulator
3632559	3637205	4646	Predicted by at least one method			gene3330	3634061	3634384	1	MULTISPECIES: LysR family transcriptional regulator
3632559	3637205	4646	Predicted by at least one method			gene3331	3634553	3634843	1	MULTISPECIES: hypothetical protein
3632559	3637205	4646	Predicted by at least one method			gene3332	3635042	3636466	1	diguanylate cyclase
3632559	3637205	4646	Predicted by at least one method			gene3333	3636826	3638073	-1	MFS transporter
3664719	3670511	5792	Predicted by at least one method			gene3360	3664719	3666134	1	cytosine permease
3664719	3670511	5792	Predicted by at least one method			gene3361	3666328	3666546	1	PLDc N-terminal domain-containing protein
3664719	3670511	5792	Predicted by at least one method			gene3362	3666704	3667750	-1	Integrase core domain protein
3664719	3670511	5792	Predicted by at least one method			gene3363	3667756	3668217	-1	transposase family protein
3664719	3670511	5792	Predicted by at least one method			gene3364	3668240	3668947	-1	MULTISPECIES: TIR domain-containing protein
3664719	3670511	5792	Predicted by at least one method			gene3365	3669074	3669799	-1	DUF2971 domain-containing protein
3664719	3670511	5792	Predicted by at least one method			gene3366	3669963	3670511	-1	MULTISPECIES: cupin domain-containing protein
3666328	3675318	8990	Predicted by at least one method			gene3361	3666328	3666546	1	PLDc N-terminal domain-containing protein
3666328	3675318	8990	Predicted by at least one method			gene3362	3666704	3667750	-1	Integrase core domain protein
3666328	3675318	8990	Predicted by at least one method			gene3363	3667756	3668217	-1	transposase family protein
3666328	3675318	8990	Predicted by at least one method			gene3364	3668240	3668947	-1	MULTISPECIES: TIR domain-containing protein
3666328	3675318	8990	Predicted by at least one method			gene3365	3669074	3669799	-1	DUF2971 domain-containing protein
3666328	3675318	8990	Predicted by at least one method			gene3366	3669963	3670511	-1	MULTISPECIES: cupin domain-containing protein
3666328	3675318	8990	Predicted by at least one method		puuB	gene3367	3670939	3672225	-1	FAD-dependent oxidoreductase
3666328	3675318	8990	Predicted by at least one method		kauB	gene3368	3672278	3673768	-1	MULTISPECIES: aldehyde dehydrogenase
3666328	3675318	8990	Predicted by at least one method		glnA	gene3369	3673942	3675318	-1	MULTISPECIES: glutamine synthetase
3684672	3689981	5309	Predicted by at least one method		galE	gene3381	3683745	3684692	-1	NAD-dependent epimerase/dehydratase family protein
3684672	3689981	5309	Predicted by at least one method			gene3382	3684696	3685811	-1	HlyD family secretion protein
3684672	3689981	5309	Predicted by at least one method			gene3383	3685818	3686666	-1	hypothetical protein
3684672	3689981	5309	Predicted by at least one method			gene3384	3686668	3687996	-1	glycosyltransferase family 2 protein
3684672	3689981	5309	Predicted by at least one method			gene3385	3688002	3689390	-1	diguanylate cyclase
3684672	3689981	5309	Predicted by at least one method			gene3386	3689875	3690765	-1	LysR family transcriptional regulator
3708533	3722507	13974	Predicted by at least one method			gene3404	3708676	3708993	-1	MULTISPECIES: carboxymuconolactone decarboxylase family protein
3708533	3722507	13974	Predicted by at least one method		glnA	gene3405	3709206	3710579	1	glutamine synthetase
3708533	3722507	13974	Predicted by at least one method			gene3406	3710590	3711981	1	aldehyde dehydrogenase family protein
3708533	3722507	13974	Predicted by at least one method			gene3407	3711985	3713145	1	MULTISPECIES: iron-containing alcohol dehydrogenase
3708533	3722507	13974	Predicted by at least one method			gene3408	3713300	3714865	1	amino acid permease
3708533	3722507	13974	Predicted by at least one method			gene3409	3714929	3715864	-1	transposase
3708533	3722507	13974	Predicted by at least one method			gene3410	3716639	3717001	1	hypothetical protein
3708533	3722507	13974	Predicted by at least one method			gene3411	3717201	3717818	1	hypothetical protein
3708533	3722507	13974	Predicted by at least one method		vanX	gene3412	3718113	3719603	1	D-alanyl-D-alanine dipeptidase
3708533	3722507	13974	Predicted by at least one method			gene3413	3719918	3720658	1	hypothetical protein
3708533	3722507	13974	Predicted by at least one method			gene3414	3720698	3721501	-1	hypothetical protein
3708533	3722507	13974	Predicted by at least one method			gene3415	3721706	3722377	1	GntR family transcriptional regulator
3708533	3722507	13974	Predicted by at least one method		lhpA	gene3416	3722492	3723424	1	4-hydroxyproline epimerase
3731780	3735814	4034	Predicted by at least one method		lhpL	gene3426	3731852	3732880	1	MULTISPECIES: proline racemase family protein
3731780	3735814	4034	Predicted by at least one method		lhpC	gene3427	3733019	3733936	1	MULTISPECIES: dihydrodipicolinate synthase family protein
3731780	3735814	4034	Predicted by at least one method			gene3428	3734010	3735407	1	fosfomycin efflux MFS transporter AbaF
3731780	3735814	4034	Predicted by at least one method		aldH	gene3429	3735470	3737050	1	aldehyde dehydrogenase family protein
3763958	3771917	7959	Predicted by at least one method		dapF	gene3455	3763233	3764051	1	diaminopimelate epimerase
3763958	3771917	7959	Predicted by at least one method			gene3456	3764104	3764652	-1	hypothetical protein
3763958	3771917	7959	Predicted by at least one method		katE	gene3457	3764649	3765686	-1	catalase
3763958	3771917	7959	Predicted by at least one method			gene3458	3765692	3767149	-1	aldehyde dehydrogenase family protein
3763958	3771917	7959	Predicted by at least one method		betA	gene3459	3767169	3768797	-1	GMC family oxidoreductase N-terminal domain-containing protein
3763958	3771917	7959	Predicted by at least one method			gene3460	3768914	3769843	-1	LysR family transcriptional regulator
3763958	3771917	7959	Predicted by at least one method		betA	gene3461	3769908	3771455	-1	GMC family oxidoreductase N-terminal domain-containing protein
3763958	3771917	7959	Predicted by at least one method			gene3462	3771511	3772269	-1	alpha/beta fold hydrolase
3789856	3799491	9635	Predicted by at least one method		msrA	gene3478	3789380	3789886	1	MULTISPECIES: peptide-methionine (S)-S-oxide reductase MsrA
3789856	3799491	9635	Predicted by at least one method		tctA	gene3479	3790077	3791585	-1	tripartite tricarboxylate transporter permease
3789856	3799491	9635	Predicted by at least one method		tctB	gene3480	3791610	3792104	-1	MULTISPECIES: tripartite tricarboxylate transporter TctB family protein
3789856	3799491	9635	Predicted by at least one method		tctC	gene3481	3792101	3793072	-1	tripartite tricarboxylate transporter substrate binding protein
3789856	3799491	9635	Predicted by at least one method			gene3482	3793382	3793732	1	hypothetical protein
3789856	3799491	9635	Predicted by at least one method			gene3483	3793729	3794244	1	hypothetical protein
3789856	3799491	9635	Predicted by at least one method		potF	gene3484	3794248	3795336	-1	polyamine ABC transporter substrate-binding protein
3789856	3799491	9635	Predicted by at least one method			gene3485	3795388	3796689	-1	FAD-binding oxidoreductase
3789856	3799491	9635	Predicted by at least one method		gcvA	gene3486	3796839	3797741	1	LysR family transcriptional regulator
3789856	3799491	9635	Predicted by at least one method			gene3487	3797759	3797980	-1	MULTISPECIES: hypothetical protein
3789856	3799491	9635	Predicted by at least one method			gene3488	3798022	3798279	1	alpha/beta fold hydrolase
3789856	3799491	9635	Predicted by at least one method			gene3489	3798409	3798666	1	DUF2790 domain-containing protein
3789856	3799491	9635	Predicted by at least one method		atoB	gene3490	3799377	3800561	1	beta-ketothiolase BktB
3802473	3812195	9722	Predicted by at least one method			gene3492	3802473	3802781	-1	hypothetical protein
3802473	3812195	9722	Predicted by at least one method			gene3493	3803121	3803876	-1	WecB/TagA/CpsF family glycosyltransferase
3802473	3812195	9722	Predicted by at least one method			gene3494	3803876	3805063	-1	glycosyltransferase
3802473	3812195	9722	Predicted by at least one method			gene3495	3805060	3806262	-1	glycosyltransferase
3802473	3812195	9722	Predicted by at least one method		virK	gene3496	3806338	3807273	-1	DUF535 family protein
3802473	3812195	9722	Predicted by at least one method			gene3497	3807281	3808258	-1	glycosyltransferase family 2 protein
3802473	3812195	9722	Predicted by at least one method		cysE	gene3498	3808302	3808826	-1	serine acetyltransferase
3802473	3812195	9722	Predicted by at least one method			gene3499	3808835	3809791	-1	glycosyltransferase family 2 protein
3802473	3812195	9722	Predicted by at least one method			gene3500	3809784	3810401	-1	MULTISPECIES: acyltransferase
3802473	3812195	9722	Predicted by at least one method			gene3501	3810535	3812004	-1	GMC family oxidoreductase
3802473	3812195	9722	Predicted by at least one method			gene3502	3812001	3812195	-1	hypothetical protein
3824455	3828847	4392	Predicted by at least one method		wza	gene3511	3824455	3825012	-1	polysaccharide biosynthesis/export family protein
3824455	3828847	4392	Predicted by at least one method			gene3512	3825475	3825972	-1	hypothetical protein
3824455	3828847	4392	Predicted by at least one method			gene3513	3826524	3827177	-1	MULTISPECIES: peroxiredoxin
3824455	3828847	4392	Predicted by at least one method			gene3514	3827700	3828416	1	glycosyltransferase family 25 protein
3824455	3828847	4392	Predicted by at least one method			gene3515	3828518	3828847	-1	MULTISPECIES: hypothetical protein
3827585	3833716	6131	Predicted by at least one method			gene3514	3827700	3828416	1	glycosyltransferase family 25 protein
3827585	3833716	6131	Predicted by at least one method			gene3515	3828518	3828847	-1	MULTISPECIES: hypothetical protein
3827585	3833716	6131	Predicted by at least one method		potE	gene3516	3829032	3830435	1	putrescine-ornithine antiporter
3827585	3833716	6131	Predicted by at least one method		adiA	gene3517	3830438	3832723	1	arginine decarboxylase
3827585	3833716	6131	Predicted by at least one method		glyA	gene3518	3832844	3833221	1	serine hydroxymethyltransferase
3827585	3833716	6131	Predicted by at least one method		aldH	gene3519	3833227	3833361	-1	MULTISPECIES: aldehyde dehydrogenase (NADP(+))
3827585	3833716	6131	Predicted by at least one method		aldH	gene3520	3833430	3833633	1	aldehyde dehydrogenase family protein
3827585	3833716	6131	Predicted by at least one method			gene3521	3833715	3834095	-1	MULTISPECIES: RidA family protein
3863397	3868957	5560	Predicted by at least one method			gene3553	3862657	3863607	1	MULTISPECIES: AraC family transcriptional regulator
3863397	3868957	5560	Predicted by at least one method		scrK	gene3554	3863679	3864578	1	MULTISPECIES: carbohydrate kinase
3863397	3868957	5560	Predicted by at least one method			gene3555	3864731	3865171	1	MULTISPECIES: hypothetical protein
3863397	3868957	5560	Predicted by at least one method			gene3556	3865416	3865793	1	membrane protein
3863397	3868957	5560	Predicted by at least one method			gene3557	3865823	3865984	1	-
3863397	3868957	5560	Predicted by at least one method			gene3558	3866061	3866522	1	DUF3574 domain-containing protein
3863397	3868957	5560	Predicted by at least one method			gene3559	3866612	3867685	-1	NAD(P)-dependent alcohol dehydrogenase
3863397	3868957	5560	Predicted by at least one method		uspE	gene3560	3867842	3868768	1	universal stress protein
3863397	3868957	5560	Predicted by at least one method			gene3561	3868935	3869747	-1	class I SAM-dependent methyltransferase
3907152	3922485	15333	Predicted by at least one method			gene3601	3907192	3907464	1	hypothetical protein
3907152	3922485	15333	Predicted by at least one method			gene3602	3907710	3908900	1	Fic family protein
3907152	3922485	15333	Predicted by at least one method			gene3603	3909061	3910164	1	IS110 family transposase
3907152	3922485	15333	Predicted by at least one method			gene3604	3910713	3911567	-1	LysR family transcriptional regulator
3907152	3922485	15333	Predicted by at least one method		acpD	gene3605	3911674	3912369	1	NAD(P)H-dependent oxidoreductase
3907152	3922485	15333	Predicted by at least one method			gene3606	3912452	3912625	1	-
3907152	3922485	15333	Predicted by at least one method			gene3607	3913344	3913805	1	transposase family protein
3907152	3922485	15333	Predicted by at least one method			gene3608	3913811	3914857	1	Integrase core domain protein
3907152	3922485	15333	Predicted by at least one method			gene3609	3914858	3915544	-1	diguanylate cyclase
3907152	3922485	15333	Predicted by at least one method			gene3610	3915544	3920091	-1	PAS domain S-box protein
3907152	3922485	15333	Predicted by at least one method			gene3611	3920980	3929661	1	cyclic beta 1-2 glucan synthetase
3922502	3934847	12345	Predicted by at least one method			gene3611	3920980	3929661	1	cyclic beta 1-2 glucan synthetase
3922502	3934847	12345	Predicted by at least one method			gene3612	3929888	3929980	-1	-
3922502	3934847	12345	Predicted by at least one method			gene3613	3930227	3930856	1	LysE family translocator
3922502	3934847	12345	Predicted by at least one method			gene3614	3930915	3931070	1	-
3922502	3934847	12345	Predicted by at least one method			gene3615	3931722	3932591	1	acyltransferase
3922502	3934847	12345	Predicted by at least one method			gene3616	3932756	3933181	1	GNAT family N-acetyltransferase
3922502	3934847	12345	Predicted by at least one method		mcp	gene3617	3933554	3933724	-1	MULTISPECIES: hypothetical protein
3922502	3934847	12345	Predicted by at least one method			gene3618	3933794	3934768	1	chromate resistance protein
3922502	3934847	12345	Predicted by at least one method		chrA	gene3619	3934761	3936119	1	chromate efflux transporter
3946495	3952868	6373	Predicted by at least one method		phnE	gene3633	3945731	3946498	1	phosphonate ABC transporter, permease protein PhnE
3946495	3952868	6373	Predicted by at least one method		aguA	gene3634	3946537	3946794	-1	agmatine deiminase family protein
3946495	3952868	6373	Predicted by at least one method		aguA	gene3635	3946838	3947404	-1	agmatine deiminase family protein
3946495	3952868	6373	Predicted by at least one method		aguA	gene3636	3947474	3947662	-1	agmatine deiminase family protein
3946495	3952868	6373	Predicted by at least one method		potF	gene3637	3947692	3948795	-1	extracellular solute-binding protein
3946495	3952868	6373	Predicted by at least one method		aguB	gene3638	3948797	3949705	-1	N-carbamoylputrescine amidase
3946495	3952868	6373	Predicted by at least one method		aguA	gene3639	3949710	3950774	-1	Putative agmatine deiminase
3946495	3952868	6373	Predicted by at least one method		gcvA	gene3640	3950910	3951764	1	LysR family transcriptional regulator
3946495	3952868	6373	Predicted by at least one method		emrB	gene3641	3952095	3952436	-1	MFS transporter
3946495	3952868	6373	Predicted by at least one method			gene3642	3952488	3952769	1	winged helix-turn-helix domain-containing protein
3946495	3952868	6373	Predicted by at least one method			gene3643	3952835	3953329	1	MULTISPECIES: PaaI family thioesterase
3953254	3957849	4595	Predicted by at least one method			gene3643	3952835	3953329	1	MULTISPECIES: PaaI family thioesterase
3953254	3957849	4595	Predicted by at least one method			gene3644	3953640	3954530	1	MBL fold metallo-hydrolase
3953254	3957849	4595	Predicted by at least one method			gene3645	3954561	3955448	1	alpha/beta fold hydrolase
3953254	3957849	4595	Predicted by at least one method			gene3646	3955602	3955910	-1	EamA family transporter
3953254	3957849	4595	Predicted by at least one method			gene3647	3956023	3957696	-1	tetratricopeptide repeat protein
3967413	3979337	11924	Predicted by at least one method			gene3659	3966694	3967461	1	MULTISPECIES: LysR family transcriptional regulator
3967413	3979337	11924	Predicted by at least one method			gene3660	3967718	3968278	1	lipid-binding SYLF domain-containing protein
3967413	3979337	11924	Predicted by at least one method		clsA_B	gene3661	3968361	3969767	1	MULTISPECIES: cardiolipin synthase
3967413	3979337	11924	Predicted by at least one method			gene3662	3970159	3971019	1	phosphotransferase
3967413	3979337	11924	Predicted by at least one method			gene3663	3971035	3971493	-1	MULTISPECIES: GNAT family N-acetyltransferase
3967413	3979337	11924	Predicted by at least one method			gene3664	3971647	3973050	-1	cytosine permease
3967413	3979337	11924	Predicted by at least one method			gene3665	3973101	3973841	-1	lipoprotein
3967413	3979337	11924	Predicted by at least one method			gene3666	3973952	3975694	-1	amidohydrolase
3967413	3979337	11924	Predicted by at least one method			gene3667	3975713	3977482	-1	amidohydrolase
3967413	3979337	11924	Predicted by at least one method			gene3668	3977934	3978956	-1	helix-turn-helix transcriptional regulator
3967413	3979337	11924	Predicted by at least one method			gene3669	3979175	3979474	1	hypothetical protein
3982400	3986777	4377	Predicted by at least one method		arsH	gene3673	3981756	3982448	1	arsenical resistance protein ArsH
3982400	3986777	4377	Predicted by at least one method		napE	gene3674	3982620	3982787	1	MULTISPECIES: periplasmic nitrate reductase, NapE protein
3982400	3986777	4377	Predicted by at least one method		napD	gene3675	3982824	3983084	1	MULTISPECIES: chaperone NapD
3982400	3986777	4377	Predicted by at least one method		napA	gene3676	3983081	3985585	1	nitrate reductase catalytic subunit NapA
3982400	3986777	4377	Predicted by at least one method		napB	gene3677	3985597	3986082	1	MULTISPECIES: nitrate reductase cytochrome c-type subunit
3982400	3986777	4377	Predicted by at least one method		napC	gene3678	3986092	3986688	1	MULTISPECIES: cytochrome c3 family protein
3982400	3986777	4377	Predicted by at least one method			gene3679	3986753	3987463	1	class I SAM-dependent methyltransferase
3991039	3995452	4413	Predicted by at least one method			gene3685	3991039	3991467	1	hypothetical protein
3991039	3995452	4413	Predicted by at least one method			gene3686	3991641	3991862	1	MULTISPECIES: hypothetical protein
3991039	3995452	4413	Predicted by at least one method			gene3687	3992638	3993375	-1	tetratricopeptide repeat protein
3991039	3995452	4413	Predicted by at least one method			gene3688	3993572	3994030	-1	helix-turn-helix transcriptional regulator
3991039	3995452	4413	Predicted by at least one method			gene3689	3994169	3995452	1	MFS transporter
3991039	3995452	4413	Predicted by at least one method		eamA	gene3690	3995449	3996345	1	EamA family transporter
4591174	4634162	42988	Predicted by at least one method		pilZ	gene4233	4591174	4591530	-1	MULTISPECIES: PilZ domain-containing protein
4591174	4634162	42988	Predicted by at least one method		holB	gene4234	4591614	4592603	-1	DNA polymerase III subunit delta'
4591174	4634162	42988	Predicted by at least one method		tmk	gene4235	4592596	4592967	-1	thymidylate kinase
4591174	4634162	42988	Predicted by at least one method			gene4236	4593051	4593929	1	hypothetical protein
4591174	4634162	42988	Predicted by at least one method			gene4237	4593926	4596172	1	hypothetical protein
4591174	4634162	42988	Predicted by at least one method			gene4238	4596246	4598336	1	tyrosine-type recombinase/integrase
4591174	4634162	42988	Predicted by at least one method			gene4239	4598329	4599396	1	hypothetical protein
4591174	4634162	42988	Predicted by at least one method			gene4240	4599422	4600750	1	tyrosine recombinase XerC
4591174	4634162	42988	Predicted by at least one method			gene4241	4601048	4601500	1	hypothetical protein
4591174	4634162	42988	Predicted by at least one method			gene4242	4601845	4602684	-1	MULTISPECIES: hypothetical protein
4591174	4634162	42988	Predicted by at least one method			gene4243	4603560	4604519	-1	hypothetical protein
4591174	4634162	42988	Predicted by at least one method			gene4244	4604711	4606237	-1	IS66 family transposase
4591174	4634162	42988	Predicted by at least one method			gene4245	4606300	4606635	-1	IS66 family insertion sequence element accessory protein TnpB
4591174	4634162	42988	Predicted by at least one method			gene4246	4606632	4606949	-1	IS66 family insertion sequence hypothetical protein
4591174	4634162	42988	Predicted by at least one method			gene4247	4607256	4608635	1	hypothetical protein
4591174	4634162	42988	Predicted by at least one method			gene4248	4608711	4608839	1	-
4591174	4634162	42988	Predicted by at least one method			gene4249	4608805	4609011	1	hypothetical protein
4591174	4634162	42988	Predicted by at least one method			gene4250	4609087	4610436	-1	hypothetical protein
4591174	4634162	42988	Predicted by at least one method			gene4251	4610443	4611357	-1	MULTISPECIES: hypothetical protein
4591174	4634162	42988	Predicted by at least one method			gene4252	4611435	4611527	1	-
4591174	4634162	42988	Predicted by at least one method			gene4253	4611958	4613196	-1	hypothetical protein
4591174	4634162	42988	Predicted by at least one method			gene4254	4613559	4613912	1	hypothetical protein
4591174	4634162	42988	Predicted by at least one method			gene4255	4614072	4614737	1	MULTISPECIES: histidine phosphatase family protein
4591174	4634162	42988	Predicted by at least one method			gene4256	4614939	4615481	1	hypothetical protein
4591174	4634162	42988	Predicted by at least one method			gene4257	4616247	4616510	1	MULTISPECIES: hypothetical protein
4591174	4634162	42988	Predicted by at least one method			gene4258	4616664	4618049	1	IS4 family transposase
4591174	4634162	42988	Predicted by at least one method			gene4259	4618329	4619345	1	hypothetical protein
4591174	4634162	42988	Predicted by at least one method			gene4260	4619551	4619742	1	hypothetical protein
4591174	4634162	42988	Predicted by at least one method			gene4261	4619820	4619933	1	hypothetical protein
4591174	4634162	42988	Predicted by at least one method		vgrG	gene4262	4620130	4622373	1	hypothetical protein
4591174	4634162	42988	Predicted by at least one method			gene4263	4622377	4623666	1	VRR-NUC domain-containing protein
4591174	4634162	42988	Predicted by at least one method			gene4264	4623678	4624802	1	MULTISPECIES: DUF3396 domain-containing protein
4591174	4634162	42988	Predicted by at least one method			gene4265	4625112	4625477	-1	MULTISPECIES: DNA binding protein
4591174	4634162	42988	Predicted by at least one method			gene4266	4626249	4626881	1	MULTISPECIES: hydrolase
4591174	4634162	42988	Predicted by at least one method			gene4267	4627056	4627271	-1	hypothetical protein
4591174	4634162	42988	Predicted by at least one method			gene4268	4627552	4627725	1	hypothetical protein
4591174	4634162	42988	Predicted by at least one method			gene4269	4627831	4628163	1	hypothetical protein
4591174	4634162	42988	Predicted by at least one method			gene4270	4628231	4630234	-1	DUF3732 domain-containing protein
4591174	4634162	42988	Predicted by at least one method			gene4271	4630231	4630692	-1	hypothetical protein
4591174	4634162	42988	Predicted by at least one method			gene4272	4630692	4631978	-1	hypothetical protein
4591174	4634162	42988	Predicted by at least one method			gene4273	4632636	4634162	-1	IS66 family transposase
4593051	4604519	11468	Predicted by at least one method			gene4236	4593051	4593929	1	hypothetical protein
4593051	4604519	11468	Predicted by at least one method			gene4237	4593926	4596172	1	hypothetical protein
4593051	4604519	11468	Predicted by at least one method			gene4238	4596246	4598336	1	tyrosine-type recombinase/integrase
4593051	4604519	11468	Predicted by at least one method			gene4239	4598329	4599396	1	hypothetical protein
4593051	4604519	11468	Predicted by at least one method			gene4240	4599422	4600750	1	tyrosine recombinase XerC
4593051	4604519	11468	Predicted by at least one method			gene4241	4601048	4601500	1	hypothetical protein
4593051	4604519	11468	Predicted by at least one method			gene4242	4601845	4602684	-1	MULTISPECIES: hypothetical protein
4593051	4604519	11468	Predicted by at least one method			gene4243	4603560	4604519	-1	hypothetical protein
4597676	4604681	7005	Predicted by at least one method			gene4238	4596246	4598336	1	tyrosine-type recombinase/integrase
4597676	4604681	7005	Predicted by at least one method			gene4239	4598329	4599396	1	hypothetical protein
4597676	4604681	7005	Predicted by at least one method			gene4240	4599422	4600750	1	tyrosine recombinase XerC
4597676	4604681	7005	Predicted by at least one method			gene4241	4601048	4601500	1	hypothetical protein
4597676	4604681	7005	Predicted by at least one method			gene4242	4601845	4602684	-1	MULTISPECIES: hypothetical protein
4597676	4604681	7005	Predicted by at least one method			gene4243	4603560	4604519	-1	hypothetical protein
4606300	4619933	13633	Predicted by at least one method			gene4245	4606300	4606635	-1	IS66 family insertion sequence element accessory protein TnpB
4606300	4619933	13633	Predicted by at least one method			gene4246	4606632	4606949	-1	IS66 family insertion sequence hypothetical protein
4606300	4619933	13633	Predicted by at least one method			gene4247	4607256	4608635	1	hypothetical protein
4606300	4619933	13633	Predicted by at least one method			gene4248	4608711	4608839	1	-
4606300	4619933	13633	Predicted by at least one method			gene4249	4608805	4609011	1	hypothetical protein
4606300	4619933	13633	Predicted by at least one method			gene4250	4609087	4610436	-1	hypothetical protein
4606300	4619933	13633	Predicted by at least one method			gene4251	4610443	4611357	-1	MULTISPECIES: hypothetical protein
4606300	4619933	13633	Predicted by at least one method			gene4252	4611435	4611527	1	-
4606300	4619933	13633	Predicted by at least one method			gene4253	4611958	4613196	-1	hypothetical protein
4606300	4619933	13633	Predicted by at least one method			gene4254	4613559	4613912	1	hypothetical protein
4606300	4619933	13633	Predicted by at least one method			gene4255	4614072	4614737	1	MULTISPECIES: histidine phosphatase family protein
4606300	4619933	13633	Predicted by at least one method			gene4256	4614939	4615481	1	hypothetical protein
4606300	4619933	13633	Predicted by at least one method			gene4257	4616247	4616510	1	MULTISPECIES: hypothetical protein
4606300	4619933	13633	Predicted by at least one method			gene4258	4616664	4618049	1	IS4 family transposase
4606300	4619933	13633	Predicted by at least one method			gene4259	4618329	4619345	1	hypothetical protein
4606300	4619933	13633	Predicted by at least one method			gene4260	4619551	4619742	1	hypothetical protein
4606300	4619933	13633	Predicted by at least one method			gene4261	4619820	4619933	1	hypothetical protein
4608335	4620118	11783	Predicted by at least one method			gene4247	4607256	4608635	1	hypothetical protein
4608335	4620118	11783	Predicted by at least one method			gene4248	4608711	4608839	1	-
4608335	4620118	11783	Predicted by at least one method			gene4249	4608805	4609011	1	hypothetical protein
4608335	4620118	11783	Predicted by at least one method			gene4250	4609087	4610436	-1	hypothetical protein
4608335	4620118	11783	Predicted by at least one method			gene4251	4610443	4611357	-1	MULTISPECIES: hypothetical protein
4608335	4620118	11783	Predicted by at least one method			gene4252	4611435	4611527	1	-
4608335	4620118	11783	Predicted by at least one method			gene4253	4611958	4613196	-1	hypothetical protein
4608335	4620118	11783	Predicted by at least one method			gene4254	4613559	4613912	1	hypothetical protein
4608335	4620118	11783	Predicted by at least one method			gene4255	4614072	4614737	1	MULTISPECIES: histidine phosphatase family protein
4608335	4620118	11783	Predicted by at least one method			gene4256	4614939	4615481	1	hypothetical protein
4608335	4620118	11783	Predicted by at least one method			gene4257	4616247	4616510	1	MULTISPECIES: hypothetical protein
4608335	4620118	11783	Predicted by at least one method			gene4258	4616664	4618049	1	IS4 family transposase
4608335	4620118	11783	Predicted by at least one method			gene4259	4618329	4619345	1	hypothetical protein
4608335	4620118	11783	Predicted by at least one method			gene4260	4619551	4619742	1	hypothetical protein
4608335	4620118	11783	Predicted by at least one method			gene4261	4619820	4619933	1	hypothetical protein
4622001	4626255	4254	Predicted by at least one method		vgrG	gene4262	4620130	4622373	1	hypothetical protein
4622001	4626255	4254	Predicted by at least one method			gene4263	4622377	4623666	1	VRR-NUC domain-containing protein
4622001	4626255	4254	Predicted by at least one method			gene4264	4623678	4624802	1	MULTISPECIES: DUF3396 domain-containing protein
4622001	4626255	4254	Predicted by at least one method			gene4265	4625112	4625477	-1	MULTISPECIES: DNA binding protein
4622001	4626255	4254	Predicted by at least one method			gene4266	4626249	4626881	1	MULTISPECIES: hydrolase
4627552	4631978	4426	Predicted by at least one method			gene4268	4627552	4627725	1	hypothetical protein
4627552	4631978	4426	Predicted by at least one method			gene4269	4627831	4628163	1	hypothetical protein
4627552	4631978	4426	Predicted by at least one method			gene4270	4628231	4630234	-1	DUF3732 domain-containing protein
4627552	4631978	4426	Predicted by at least one method			gene4271	4630231	4630692	-1	hypothetical protein
4627552	4631978	4426	Predicted by at least one method			gene4272	4630692	4631978	-1	hypothetical protein
4653309	4662101	8792	Predicted by at least one method			gene4297	4652494	4653312	-1	IS4 family transposase
4653309	4662101	8792	Predicted by at least one method			gene4298	4653309	4653824	-1	IS4 family transposase
4653309	4662101	8792	Predicted by at least one method		sppA	gene4299	4653944	4654933	-1	MULTISPECIES: S49 family peptidase
4653309	4662101	8792	Predicted by at least one method		gph	gene4300	4654958	4655620	-1	HAD-IA family hydrolase
4653309	4662101	8792	Predicted by at least one method		rluC	gene4301	4655607	4656569	-1	MULTISPECIES: 23S rRNA pseudouridine(955/2504/2580) synthase RluC
4653309	4662101	8792	Predicted by at least one method		rne	gene4302	4657270	4660461	1	ribonuclease E
4653309	4662101	8792	Predicted by at least one method		mocA	gene4303	4660528	4661121	-1	nucleotidyltransferase family protein
4653309	4662101	8792	Predicted by at least one method		xdhC	gene4304	4661118	4662101	-1	MULTISPECIES: XdhC family protein
5125915	5130848	4933	Predicted by at least one method			gene4722	5125145	5125945	1	MULTISPECIES: response regulator transcription factor
5125915	5130848	4933	Predicted by at least one method			gene4723	5126592	5127833	-1	MULTISPECIES: outer membrane beta-barrel protein
5125915	5130848	4933	Predicted by at least one method		treX	gene4724	5128156	5130348	1	MULTISPECIES: glycogen debranching protein GlgX
5125915	5130848	4933	Predicted by at least one method			gene4725	5130697	5131089	-1	MULTISPECIES: FAD-binding oxidoreductase
5312382	5319631	7249	Predicted by at least one method		pqiA	gene4901	5311772	5312395	-1	paraquat-inducible protein A
5312382	5319631	7249	Predicted by at least one method		pqiA	gene4902	5312382	5313041	-1	MULTISPECIES: paraquat-inducible protein A
5312382	5319631	7249	Predicted by at least one method		msrQ	gene4908	5319011	5319631	-1	protein-methionine-sulfoxide reductase heme-binding subunit MsrQ
5607373	5612284	4911	Predicted by at least one method		benE	gene5185	5606191	5607444	-1	benzoate/H(+) symporter BenE family transporter
5607373	5612284	4911	Predicted by at least one method		serC	gene5186	5607568	5608650	-1	3-phosphoserine/phosphohydroxythreonine transaminase
5607373	5612284	4911	Predicted by at least one method			gene5187	5608786	5610282	1	PLP-dependent aminotransferase family protein
5607373	5612284	4911	Predicted by at least one method			gene5188	5610279	5610455	-1	hypothetical protein
5607373	5612284	4911	Predicted by at least one method		glyA	gene5189	5610488	5611786	-1	serine hydroxymethyltransferase
5607373	5612284	4911	Predicted by at least one method			gene5190	5612047	5613261	1	MFS transporter
5613009	5617188	4179	Predicted by at least one method			gene5190	5612047	5613261	1	MFS transporter
5613009	5617188	4179	Predicted by at least one method			gene5191	5613420	5614382	1	diiron oxygenase
5613009	5617188	4179	Predicted by at least one method		gbcB	gene5192	5614379	5615440	1	2Fe-2S iron-sulfur cluster binding domain-containing protein
5613009	5617188	4179	Predicted by at least one method		guaA	gene5193	5615478	5616188	1	glutamine amidotransferase
5613009	5617188	4179	Predicted by at least one method			gene5194	5616268	5616636	1	antibiotic biosynthesis monooxygenase
5613009	5617188	4179	Predicted by at least one method		ssb	gene5195	5617187	5617714	-1	MULTISPECIES: single-stranded DNA-binding protein
6003414	6011735	8321	Predicted by at least one method		ssuA	gene5559	6003414	6004391	-1	sulfonate ABC transporter substrate-binding protein
6003414	6011735	8321	Predicted by at least one method		ssuE	gene5560	6004482	6005075	-1	MULTISPECIES: NADPH-dependent FMN reductase
6003414	6011735	8321	Predicted by at least one method			gene5561	6005406	6006044	-1	MULTISPECIES: peroxiredoxin
6003414	6011735	8321	Predicted by at least one method			gene5562	6006284	6007645	-1	OprD family porin
6003414	6011735	8321	Predicted by at least one method			gene5563	6007996	6009333	-1	OprD family porin
6003414	6011735	8321	Predicted by at least one method		tauA	gene5564	6009685	6010674	1	taurine ABC transporter substrate-binding protein
6003414	6011735	8321	Predicted by at least one method			gene5565	6010800	6011735	-1	transposase
6062954	6076139	13185	Predicted by at least one method		rhtB	gene5613	6062954	6063586	-1	LysE family transporter
6062954	6076139	13185	Predicted by at least one method			gene5614	6063702	6064283	-1	mechanosensitive ion channel family protein
6062954	6076139	13185	Predicted by at least one method			gene5615	6064283	6066193	-1	MULTISPECIES: ATP-binding cassette domain-containing protein
6062954	6076139	13185	Predicted by at least one method			gene5616	6066244	6066708	1	TIGR02444 family protein
6062954	6076139	13185	Predicted by at least one method			gene5617	6066705	6067769	-1	transcriptional regulator
6062954	6076139	13185	Predicted by at least one method		fklB	gene5618	6067962	6068627	1	FKBP-type peptidyl-prolyl cis-trans isomerase
6062954	6076139	13185	Predicted by at least one method		ltrA	gene5619	6068706	6070127	-1	group II intron reverse transcriptase/maturase
6062954	6076139	13185	Predicted by at least one method		rsd	gene5620	6070610	6071095	-1	Rsd/AlgQ-like regulator of RpoD
6062954	6076139	13185	Predicted by at least one method		dsbB	gene5621	6071247	6071798	-1	MULTISPECIES: disulfide bond formation protein B
6062954	6076139	13185	Predicted by at least one method		hemY	gene5622	6072028	6073266	-1	heme biosynthesis protein HemY
6062954	6076139	13185	Predicted by at least one method		hemX	gene5623	6073263	6074417	-1	uroporphyrinogen-III C-methyltransferase
6062954	6076139	13185	Predicted by at least one method		hemD	gene5624	6074434	6075201	-1	uroporphyrinogen-III synthase
6062954	6076139	13185	Predicted by at least one method		hemC	gene5625	6075198	6076139	-1	MULTISPECIES: hydroxymethylbilane synthase
6161482	6166226	4744	Predicted by at least one method			gene5712	6161482	6161865	1	hypothetical protein
6161482	6166226	4744	Predicted by at least one method			gene5713	6161912	6162367	-1	hypothetical protein
6161482	6166226	4744	Predicted by at least one method			gene5714	6162465	6163106	-1	hypothetical protein
6161482	6166226	4744	Predicted by at least one method			gene5715	6163474	6163980	-1	hypothetical protein
6161482	6166226	4744	Predicted by at least one method			gene5716	6163977	6166226	-1	MULTISPECIES: M23 family metallopeptidase
6223075	6239170	16095	Predicted by at least one method		ansA	gene5773	6223075	6224079	1	asparaginase
6223075	6239170	16095	Predicted by at least one method			gene5774	6224243	6225241	1	AraC family transcriptional regulator
6223075	6239170	16095	Predicted by at least one method			gene5775	6225751	6226116	-1	transposase
6223075	6239170	16095	Predicted by at least one method			gene5776	6227193	6228938	-1	MULTISPECIES: hypothetical protein
6223075	6239170	16095	Predicted by at least one method		bacA	gene5777	6229080	6230222	-1	hypothetical protein
6223075	6239170	16095	Predicted by at least one method			gene5778	6230818	6231087	-1	hypothetical protein
6223075	6239170	16095	Predicted by at least one method		raxA	gene5779	6232480	6233754	1	HlyD family efflux transporter periplasmic adaptor subunit
6223075	6239170	16095	Predicted by at least one method		raxB	gene5780	6233765	6235918	1	peptidase domain-containing ABC transporter
6223075	6239170	16095	Predicted by at least one method		tolC	gene5781	6235918	6237324	1	TolC family protein
6223075	6239170	16095	Predicted by at least one method			gene5782	6237321	6237626	-1	site-specific integrase
6223075	6239170	16095	Predicted by at least one method			gene5783	6237636	6238139	-1	MULTISPECIES: site-specific integrase
6223075	6239170	16095	Predicted by at least one method			gene5784	6238823	6239170	1	MULTISPECIES: IS630 family transposase
6225751	6233754	8003	Predicted by at least one method			gene5775	6225751	6226116	-1	transposase
6225751	6233754	8003	Predicted by at least one method			gene5776	6227193	6228938	-1	MULTISPECIES: hypothetical protein
6225751	6233754	8003	Predicted by at least one method		bacA	gene5777	6229080	6230222	-1	hypothetical protein
6225751	6233754	8003	Predicted by at least one method			gene5778	6230818	6231087	-1	hypothetical protein
6225751	6233754	8003	Predicted by at least one method		raxA	gene5779	6232480	6233754	1	HlyD family efflux transporter periplasmic adaptor subunit
6313982	6348994	35012	Predicted by at least one method		cusB	gene5843	6312501	6313985	-1	efflux RND transporter periplasmic adaptor subunit
6313982	6348994	35012	Predicted by at least one method			gene5844	6313982	6315238	-1	TolC family protein
6313982	6348994	35012	Predicted by at least one method			gene5845	6315338	6315679	-1	MULTISPECIES: hypothetical protein
6313982	6348994	35012	Predicted by at least one method		pcoD	gene5846	6315754	6316692	-1	copper homeostasis membrane protein CopD
6313982	6348994	35012	Predicted by at least one method		copC	gene5847	6316696	6317079	-1	MULTISPECIES: copper homeostasis periplasmic binding protein CopC
6313982	6348994	35012	Predicted by at least one method		cusS	gene5848	6317450	6318838	-1	MULTISPECIES: heavy metal sensor histidine kinase
6313982	6348994	35012	Predicted by at least one method		cusR	gene5849	6318835	6319524	-1	MULTISPECIES: heavy metal response regulator transcription factor
6313982	6348994	35012	Predicted by at least one method			gene5850	6319730	6320083	1	MULTISPECIES: hypothetical protein
6313982	6348994	35012	Predicted by at least one method			gene5851	6320246	6320782	1	plastocyanin
6313982	6348994	35012	Predicted by at least one method		copA	gene5852	6321475	6323487	1	MULTISPECIES: heavy metal translocating P-type ATPase
6313982	6348994	35012	Predicted by at least one method		copZ	gene5853	6323599	6323799	1	MULTISPECIES: heavy-metal-associated domain-containing protein
6313982	6348994	35012	Predicted by at least one method			gene5854	6323834	6323938	1	-
6313982	6348994	35012	Predicted by at least one method			gene5855	6324077	6324466	-1	hypothetical protein
6313982	6348994	35012	Predicted by at least one method			gene5856	6325191	6326717	-1	IS66 family transposase
6313982	6348994	35012	Predicted by at least one method			gene5857	6326780	6327115	-1	IS66 family insertion sequence element accessory protein TnpB
6313982	6348994	35012	Predicted by at least one method			gene5858	6327112	6327429	-1	IS66 family insertion sequence hypothetical protein
6313982	6348994	35012	Predicted by at least one method			gene5859	6327527	6328456	-1	MULTISPECIES: CDF family Co(II)/Ni(II) efflux transporter DmeF
6313982	6348994	35012	Predicted by at least one method			gene5860	6328467	6328742	-1	MULTISPECIES: metal/formaldehyde-sensitive transcriptional repressor
6313982	6348994	35012	Predicted by at least one method			gene5861	6329102	6330412	1	MFS transporter
6313982	6348994	35012	Predicted by at least one method			gene5862	6330454	6331197	-1	conjugal transfer protein TraX
6313982	6348994	35012	Predicted by at least one method			gene5863	6331256	6331555	-1	MULTISPECIES: metal-sensing transcriptional repressor
6313982	6348994	35012	Predicted by at least one method			gene5864	6332068	6332805	1	HupE/UreJ family protein
6313982	6348994	35012	Predicted by at least one method			gene5865	6332818	6333471	1	hypothetical protein
6313982	6348994	35012	Predicted by at least one method			gene5866	6334302	6334508	1	hypothetical protein
6313982	6348994	35012	Predicted by at least one method			gene5867	6334687	6336588	1	MULTISPECIES: copper resistance system multicopper oxidase
6313982	6348994	35012	Predicted by at least one method			gene5868	6336613	6336708	-1	Uncharacterised protein
6313982	6348994	35012	Predicted by at least one method		pcoB	gene5869	6336854	6337795	1	copper resistance protein B
6313982	6348994	35012	Predicted by at least one method			gene5870	6337805	6338620	1	c-type cytochrome
6313982	6348994	35012	Predicted by at least one method		glmS	gene5871	6339306	6341138	-1	glutamine--fructose-6-phosphate transaminase (isomerizing)
6313982	6348994	35012	Predicted by at least one method			gene5872	6341140	6341916	-1	DeoR family transcriptional regulator
6313982	6348994	35012	Predicted by at least one method		glmU	gene5873	6342136	6343458	-1	bifunctional UDP-N-acetylglucosamine diphosphorylase/glucosamine-1-phosphate N-acetyltransferase GlmU
6313982	6348994	35012	Predicted by at least one method		atpC	gene5874	6343620	6344045	-1	MULTISPECIES: F0F1 ATP synthase subunit epsilon
6313982	6348994	35012	Predicted by at least one method		atpD	gene5875	6344091	6345470	-1	MULTISPECIES: F0F1 ATP synthase subunit beta
6313982	6348994	35012	Predicted by at least one method		atpG	gene5876	6345498	6346358	-1	MULTISPECIES: F0F1 ATP synthase subunit gamma
6313982	6348994	35012	Predicted by at least one method		atpA	gene5877	6346409	6347953	-1	MULTISPECIES: F0F1 ATP synthase subunit alpha
6313982	6348994	35012	Predicted by at least one method		atpH	gene5878	6347975	6348511	-1	MULTISPECIES: F0F1 ATP synthase subunit delta
6313982	6348994	35012	Predicted by at least one method		atpF	gene5879	6348524	6348994	-1	MULTISPECIES: F0F1 ATP synthase subunit B
6315338	6324466	9128	Predicted by at least one method			gene5845	6315338	6315679	-1	MULTISPECIES: hypothetical protein
6315338	6324466	9128	Predicted by at least one method		pcoD	gene5846	6315754	6316692	-1	copper homeostasis membrane protein CopD
6315338	6324466	9128	Predicted by at least one method		copC	gene5847	6316696	6317079	-1	MULTISPECIES: copper homeostasis periplasmic binding protein CopC
6315338	6324466	9128	Predicted by at least one method		cusS	gene5848	6317450	6318838	-1	MULTISPECIES: heavy metal sensor histidine kinase
6315338	6324466	9128	Predicted by at least one method		cusR	gene5849	6318835	6319524	-1	MULTISPECIES: heavy metal response regulator transcription factor
6315338	6324466	9128	Predicted by at least one method			gene5850	6319730	6320083	1	MULTISPECIES: hypothetical protein
6315338	6324466	9128	Predicted by at least one method			gene5851	6320246	6320782	1	plastocyanin
6315338	6324466	9128	Predicted by at least one method		copA	gene5852	6321475	6323487	1	MULTISPECIES: heavy metal translocating P-type ATPase
6315338	6324466	9128	Predicted by at least one method		copZ	gene5853	6323599	6323799	1	MULTISPECIES: heavy-metal-associated domain-containing protein
6315338	6324466	9128	Predicted by at least one method			gene5854	6323834	6323938	1	-
6315338	6324466	9128	Predicted by at least one method			gene5855	6324077	6324466	-1	hypothetical protein
